# Supplementary material for: Asymmetric dinitrogen-coordinated nickel single-atomic sites for efficient CO2 electroreduction
Source: Nat Commun. 2023 Jun 24;14:3776. doi: 10.1038/s41467-023-39505-2 (PMC10290683; doi:10.1038/s41467-023-39505-2)
Supplement: Supplementary file 3 — Source data [file 41467_2023_39505_MOESM3_ESM.xlsx]

## Sheet: Figure 1c
	NiPc		NiO		Ni-N-C
8250.05	87.1594	8250.05	93.5496	8250.05	-363.579
8250.45	92.9417	8250.45	101.132	8250.45	-358.595
8250.86	98.5495	8250.86	110.574	8250.86	-352.6
8251.26	103.684	8251.26	120.747	8251.26	-347.802
8251.66	109.846	8251.66	130.766	8251.66	-341.956
8252.07	115.431	8252.07	139.315	8252.07	-339.588
8252.47	119.588	8252.47	148.842	8252.47	-334.305
8252.88	123.979	8252.88	154.569	8252.88	-331.771
8253.28	129.995	8253.28	157.345	8253.28	-328.683
8253.68	134.606	8253.68	158.891	8253.68	-322.366
8254.09	141.901	8254.09	160.208	8254.09	-317.796
8254.49	146.318	8254.49	161.958	8254.49	-312.228
8254.89	155.432	8254.89	164.356	8254.89	-312.456
8255.3	162.278	8255.3	167.639	8255.3	-301.946
8255.7	167.393	8255.7	172.874	8255.7	-294.835
8256.11	174.616	8256.11	179.933	8256.11	-291.228
8256.51	185.427	8256.51	190.342	8256.51	-282.362
8256.91	198.081	8256.91	202.254	8256.91	-275.68
8257.32	209.33	8257.32	217.693	8257.32	-263.667
8257.72	223.727	8257.72	238.313	8257.72	-257.92
8258.13	240.512	8258.13	260.815	8258.13	-245.624
8258.53	257.128	8258.53	285.783	8258.53	-241.383
8258.93	275.193	8258.93	319.76	8258.93	-231.001
8259.34	292.03	8259.34	360.576	8259.34	-218.632
8259.74	311.807	8259.74	402.764	8259.74	-206.959
8260.14	337.101	8260.14	458.8	8260.14	-189.603
8260.55	373.16	8260.55	515.16	8260.55	-169.429
8260.95	405.289	8260.95	558.857	8260.95	-140.506
8261.36	434.258	8261.36	615.381	8261.36	-95.0741
8261.76	488.354	8261.76	678.56	8261.76	-54.935
8262.16	555.316	8262.16	724.948	8262.16	-20.3737
8262.57	630.385	8262.57	768.139	8262.57	53.6426
8262.97	711.105	8262.97	809.601	8262.97	127.861
8263.38	790.272	8263.38	850.313	8263.38	208.29
8263.78	865.806	8263.78	892.498	8263.78	297.142
8264.18	933.51	8264.18	937.333	8264.18	367.651
8264.59	990.132	8264.59	977.648	8264.59	432.009
8264.99	1017.88	8264.99	1012.05	8264.99	495.7
8265.39	995.005	8265.39	1005.85	8265.39	548.475
8265.8	908.077	8265.8	964.115	8265.8	586.012
8266.2	793.386	8266.2	858.661	8266.2	587.451
8266.61	669.811	8266.61	724.556	8266.61	521.34
8267.01	555.818	8267.01	600.527	8267.01	403.679
8267.41	463.922	8267.41	502.091	8267.41	291.413
8267.82	384.404	8267.82	426.72	8267.82	199.188
8268.22	326.986	8268.22	371.528	8268.22	113.217
8268.63	279.233	8268.63	327.292	8268.63	46.5522
8269.03	239.865	8269.03	291.856	8269.03	-19.9331
8269.43	208.422	8269.43	263.053	8269.43	-67.7739
8269.84	185.517	8269.84	239.892	8269.84	-106.224
8270.24	167.608	8270.24	219.47	8270.24	-142.665
8270.64	149.209	8270.64	203.932	8270.64	-169.428
8271.05	134.977	8271.05	188.148	8271.05	-196.306
8271.45	122.842	8271.45	172.018	8271.45	-220.832
8271.86	111.393	8271.86	157.787	8271.86	-240.42
8272.26	101.41	8272.26	145.117	8272.26	-259.553
8272.66	93.9628	8272.66	133.938	8272.66	-276.732
8273.07	88.2303	8273.07	122.135	8273.07	-291.894
8273.47	82.5496	8273.47	112.26	8273.47	-303.011
8273.88	76.3146	8273.88	104.081	8273.88	-317.286
8274.28	71.3242	8274.28	95.3847	8274.28	-330.641
8274.68	67.1073	8274.68	88.7709	8274.68	-337.432
8275.09	62.9595	8275.09	82.3232	8275.09	-347.028
8275.49	59.6127	8275.49	76.1565	8275.49	-352.768
8275.89	55.7588	8275.89	70.5038	8275.89	-355.428
8276.3	52.7632	8276.3	65.4028	8276.3	-364.832
8276.7	50.0191	8276.7	61.1835	8276.7	-370.856
8277.11	48.6638	8277.11	57.8561	8277.11	-372.332
8277.51	45.4462	8277.51	54.4493	8277.51	-375.266
8277.91	44.116	8277.91	51.7163	8277.91	-381.121
8278.32	43.4159	8278.32	48.573	8278.32	-385.035
8278.72	41.2706	8278.72	45.8971	8278.72	-385.628
8279.13	39.7398	8279.13	43.4078	8279.13	-383.813
8279.53	37.3875	8279.53	41.2759	8279.53	-387.378
8279.93	35.9706	8279.93	39.9335	8279.93	-388.738
8280.34	34.6874	8280.34	37.905	8280.34	-392.518

## Sheet: Figure 1d
	Ni foil		NiPc		Ni-N-C
8320.07	0.00617	8320.54	0.00652	8318.71	0.00731
8320.56	0.00655	8321.2	0.007	8322.74	0.00971
8321.09	0.00682	8321.89	0.00748	8323.65	0.01063
8321.58	0.00728	8322.55	0.00768	8324.72	0.01205
8322.11	0.00763	8323.34	0.00788	8325.71	0.01318
8322.64	0.0082	8324.03	0.00853	8326.69	0.01491
8323.1	0.00871	8324.73	0.00873	8327.68	0.01764
8323.59	0.00927	8325.45	0.00977	8328.67	0.02079
8324.12	0.0099	8326.15	0.01022	8329.74	0.02646
8324.62	0.01048	8326.84	0.01076	8330.07	0.03066
8325.11	0.01129	8327.5	0.01153	8330.48	0.03692
8325.61	0.0122	8328.23	0.0123	8331.06	0.04607
8326	0.01307	8328.95	0.01334	8331.47	0.05872
8326.6	0.01424	8329.65	0.01481	8331.97	0.07323
8327.09	0.01563	8330.34	0.01591	8332.46	0.087
8327.62	0.01711	8331	0.01751	8333.04	0.09653
8328.12	0.01894	8331.7	0.02014	8333.54	0.10327
8328.61	0.02127	8332.36	0.02352	8334.07	0.11392
8329.11	0.02425	8333.05	0.02993	8334.56	0.12646
8329.57	0.0281	8333.75	0.03868	8335.06	0.14066
8330.07	0.03375	8334.41	0.04311	8335.52	0.15633
8330.6	0.04216	8335.14	0.04409	8336.05	0.17802
8331.09	0.05558	8335.83	0.05071	8336.51	0.20291
8331.52	0.07666	8336.46	0.06466	8337.01	0.23921
8332.05	0.10701	8337.22	0.09322	8337.54	0.30972
8332.52	0.14395	8337.92	0.13869	8337.91	0.34281
8333.01	0.18357	8338.58	0.19546	8338.4	0.36858
8333.48	0.22286	8339.28	0.27918	8338.9	0.38733
8334	0.2578	8339.94	0.39051	8339.39	0.40199
8334.5	0.28722	8340.67	0.4299	8339.81	0.41518
8335	0.31152	8341.4	0.37854	8340.38	0.43027
8335.46	0.32975	8342.09	0.346	8340.88	0.44852
8335.99	0.34321	8342.75	0.35498	8341.38	0.47017
8336.45	0.35412	8343.49	0.38841	8341.95	0.49534
8336.95	0.36384	8344.18	0.42747	8342.45	0.52286
8337.48	0.37494	8344.84	0.47565	8342.95	0.55179
8337.84	0.38838	8345.54	0.53835	8343.44	0.58388
8338.44	0.40494	8346.24	0.60392	8343.86	0.61819
8338.94	0.4226	8346.97	0.6663	8344.27	0.65424
8339.43	0.43998	8347.67	0.72255	8344.77	0.69296
8339.93	0.45557	8348.4	0.78221	8345.35	0.73317
8340.46	0.47075	8349.03	0.84043	8345.84	0.77594
8340.96	0.48612	8349.86	0.90564	8346.26	0.81703
8341.46	0.50283	8350.49	0.96958	8346.84	0.85789
8341.95	0.52219	8351.18	1.02856	8347.33	0.89695
8342.45	0.54505	8351.92	1.07236	8347.83	0.93362
8342.95	0.57111	8352.61	1.09477	8348.24	0.96686
8343.48	0.60143	8353.38	1.10427	8348.74	0.99576
8343.94	0.63384	8354.04	1.10644	8349.24	1.0206
8344.41	0.66831	8354.74	1.10803	8349.65	1.04064
8344.91	0.70298	8355.44	1.1131	8350.15	1.0559
8345.4	0.74032	8356.14	1.12571	8350.65	1.0671
8345.93	0.77754	8356.8	1.14383	8351.14	1.07481
8346.47	0.81395	8357.5	1.16418	8351.64	1.07951
8346.96	0.84695	8358.23	1.1822	8352.05	1.08251
8347.46	0.87568	8358.93	1.19315	8352.63	1.0851
8347.96	0.89831	8359.67	1.19827	8353.05	1.08694
8348.49	0.91462	8360.33	1.19653	8353.55	1.08955
8348.99	0.92502	8361	1.18748	8354.21	1.09311
8349.49	0.92952	8361.73	1.17007	8354.62	1.0967
8349.85	0.93029	8362.43	1.14574	8355.12	1.10103
8350.45	0.92829	8363.03	1.11599	8355.62	1.10575
8350.95	0.92384	8363.73	1.08179	8356.03	1.11002
8351.51	0.91845	8364.43	1.0494	8356.61	1.11374
8352.01	0.91215	8365.13	1.01956	8357.11	1.11592
8352.51	0.90689	8365.86	0.99315	8357.69	1.11672
8353.04	0.90291	8366.53	0.97359	8358.19	1.11602
8353.51	0.90153	8367.23	0.95948	8358.61	1.11198
8354.01	0.90335	8367.93	0.94967	8359.1	1.10616
8354.54	0.90877	8368.6	0.94351	8359.69	1.09929
8355.04	0.91747	8369.3	0.93896	8360.1	1.09098
8355.54	0.92884	8370	0.93487	8360.68	1.08265
8356.04	0.94115	8370.73	0.93071	8361.18	1.07357
8356.5	0.95316	8371.43	0.9263	8361.68	1.06481
8357	0.96261	8372.14	0.92151	8362.18	1.05506
8357.53	0.96885	8372.84	0.91745	8362.59	1.04595
8358.03	0.97119	8373.54	0.91364	8363.18	1.0367
8358.53	0.97027	8374.21	0.91025	8363.67	1.02811
8359.03	0.96643	8374.94	0.90684	8364.26	1.01966
8359.53	0.96123	8375.61	0.90318	8364.75	1.0116
8360	0.9551	8376.28	0.89836	8365.17	1.00305
8360.53	0.94942	8376.98	0.89205	8365.84	0.99519
8361	0.94378	8377.75	0.88368	8366.33	0.987
8361.43	0.93932	8378.45	0.87448	8366.75	0.97871
8361.9	0.93495	8379.19	0.86438	8367.25	0.97086
8362.33	0.93035	8379.86	0.85399	8367.75	0.96305
8362.93	0.92538	8380.56	0.84322	8368.25	0.9557
8363.43	0.91942	8381.26	0.83352	8368.83	0.94956
8363.93	0.91301	8381.97	0.82527	8369.25	0.94297
8364.43	0.90637	8382.7	0.81899	8369.75	0.93591
8364.93	0.90003	8383.41	0.81439	8370.33	0.9303
8365.3	0.89457	8384.11	0.81238	8370.75	0.9249
8365.93	0.88991	8385.01	0.81258	8371.33	0.9206
8366.43	0.88646	8386.02	0.81954	8371.83	0.9159
8366.9	0.88385	8386.99	0.83249	8372.33	0.91227
8367.43	0.88177	8387.96	0.84985	8372.75	0.90875
8367.9	0.88017	8389.03	0.87138	8373.33	0.90589
8368.36	0.87889	8390.04	0.89117	8373.75	0.90258
8368.86	0.87791	8391.01	0.90772	8374.16	0.89902
8369.37	0.87731	8392.02	0.91969	8374.75	0.89636
8369.9	0.87706	8392.89	0.92614	8375.25	0.89412
8370.43	0.87791	8393.93	0.92871	8375.66	0.89128
8370.93	0.87932	8394.94	0.9289	8376.16	0.88911
8371.4	0.88139	8395.85	0.92779	8376.66	0.88669
8371.9	0.88467	8396.92	0.92673	8377.16	0.88523
8372.41	0.88865	8397.96	0.92684	8377.66	0.88323
8372.91	0.8936	8398.91	0.92764	8378.16	0.88205
8373.44	0.89913	8399.88	0.92897	8378.66	0.88099
8373.81	0.90553	8400.96	0.93156	8379.17	0.88014
8374.38	0.91181	8401.9	0.9339	8379.58	0.879
8374.88	0.91865	8402.94	0.93635	8380.08	0.87833
8375.38	0.92661	8403.88	0.93922	8380.58	0.87746
8375.88	0.93438	8404.93	0.94226	8381.08	0.87646
8376.42	0.9422	8405.87	0.94502	8381.5	0.8754
8376.92	0.95047	8406.95	0.94833	8382.09	0.87527
8377.42	0.95868	8407.96	0.95186	8382.59	0.87531
8377.92	0.96701	8408.97	0.95506	8383	0.87535
8378.45	0.97586	8410.01	0.95842	8383.51	0.87621
8378.92	0.98366	8410.99	0.96309	8384.09	0.87746
8379.46	0.99182	8411.93	0.96693	8384.51	0.87789
8379.86	0.99855	8413.01	0.969	8385.09	0.8787
8380.43	1.00481	8413.99	0.971	8385.59	0.87991
8380.93	1.00945	8414.94	0.97332	8386.01	0.88129
8381.43	1.0136	8416.05	0.97552	8386.6	0.88304
8381.97	1.01546	8417.06	0.97735	8387.01	0.88476
8382.47	1.01636	8418.01	0.97844	8387.52	0.88733
8382.97	1.01573	8419.06	0.97889	8388.1	0.8899
8383.98	1.01048	8420.04	0.97818	8388.6	0.89274
8385.02	1.00114			8389.02	0.89547
8385.99	0.98765			8389.69	0.89921
8386.96	0.97172			8390.11	0.90272
8388	0.95495			8390.61	0.90619
8389.01	0.93929			8391.11	0.90903
8389.91	0.92534			8391.62	0.91275
8390.99	0.91288			8392.03	0.91631
8391.96	0.90214			8393.29	0.92412
8392.9	0.89326			8394.38	0.9309
8393.94	0.88624			8395.47	0.93697
8394.88	0.88157			8396.47	0.94218
8395.89	0.87953			8397.48	0.94678
8396.93	0.87941			8398.07	0.94943
8397.77	0.87994			8399.49	0.95353
8398.85	0.88003			8400.5	0.95661
8399.92	0.87929			8401.5	0.95897
8400.9	0.8777			8402.51	0.96161
8401.91	0.87571			8403.52	0.96337
8402.95	0.87422			8404.11	0.96473
8403.89	0.87358			8405.45	0.9679
8404.83	0.87412			8406.04	0.96949
8405.85	0.87646			8407.47	0.97298
8406.92	0.88006			8408.39	0.97599
8407.93	0.88464			8409.4	0.97848
8408.94	0.88893			8409.9	0.97953
8409.96	0.89266			8410.83	0.98102
8410.9	0.89561			8412.26	0.98322
8411.98	0.89875			8413.27	0.98439
8412.99	0.90225			8414.28	0.98526
8414	0.90697			8415.37	0.98646
8415.05	0.91256			8415.88	0.98625
8416	0.91877			8417.31	0.98794
8416.94	0.92544			8418.32	0.98861
8418.02	0.93174			8419.33	0.98885
8419.04	0.93754
8419.91	0.94345

## Sheet: Figure 1e
	NC	Ni-N-C
395	0.00214	0.00517
395.5	0.00311	-0.00525
396	0.0053	0.00104
396.5	0.01302	0.00305
397	0.02153	0.01299
397.5	0.02678	0.02597
398	0.08252	0.11225
398.5	0.3066	0.40199
399	0.74991	0.67348
399.5	0.90115	0.77731
399.7	0.87431	0.7812
399.9	0.81511	0.78587
400.1	0.79287	0.79452
400.3	0.81671	0.8156
400.5	0.89526	0.83576
400.7	0.91632	0.84229
400.9	0.85308	0.79213
401.1	0.77111	0.74356
401.3	0.72691	0.71084
401.5	0.74892	0.72736
401.7	0.82769	0.79658
401.9	0.93072	0.88936
402.1	1.00769	0.98119
402.3	1.03961	1.01553
402.5	1.02301	1.00691
402.7	0.96397	0.95884
402.9	0.89442	0.89131
403.1	0.83444	0.83518
403.3	0.79633	0.78627
403.5	0.76924	0.76144
403.7	0.75659	0.74406
403.9	0.75231	0.73515
404.1	0.7654	0.74309
404.3	0.77675	0.75718
404.5	0.79886	0.77954
404.7	0.85216	0.81817
404.9	0.89574	0.86396
405.1	0.94415	0.92165
405.3	1.02318	0.98294
405.5	1.1027	1.059
405.7	1.1962	1.15127
405.9	1.30145	1.25327
406.1	1.41613	1.37312
406.3	1.52714	1.48893
406.5	1.64813	1.609
406.7	1.75021	1.71988
406.9	1.86126	1.83622
407.1	1.96827	1.94289
407.3	2.05828	2.04634
407.5	2.13404	2.13564
407.7	2.19531	2.19888
407.9	2.23537	2.25005
408.1	2.25784	2.27021
408.3	2.2617	2.28002
408.5	2.25802	2.27932
408.7	2.23666	2.25327
408.9	2.21181	2.2305
409.1	2.17878	2.19715
409.3	2.151	2.16593
409.5	2.11692	2.13617
409.7	2.08499	2.10043
409.9	2.06017	2.07673
410.1	2.0302	2.05043
410.3	2.01406	2.03174
410.5	1.99132	2.00717
410.7	1.97232	1.98631
410.9	1.95618	1.96842
411.1	1.94318	1.94223

## Sheet: Figure 1f
	NiPc			Ni-N-C
0	9.72192	9.93625	0	0.24577	0.56066
0.03068	9.6894	9.90452	0.03068	0.26382	0.55945
0.06136	9.59459	9.81299	0.06136	0.30867	0.55674
0.09204	9.44552	9.67347	0.09204	0.36338	0.55502
0.12272	9.25488	9.51081	0.12272	0.41478	0.55723
0.1534	9.03904	9.38067	0.1534	0.45439	0.56546
0.18408	9.18342	9.38157	0.18408	0.47689	0.57972
0.21476	9.39282	9.51831	0.21476	0.47929	0.59779
0.24544	9.57039	9.69475	0.24544	0.46075	0.61608
0.27612	9.69962	9.85299	0.27612	0.42292	0.63103
0.3068	9.76771	9.96529	0.3068	0.37089	0.64039
0.33748	9.76677	10.0167	0.33748	0.31538	0.64416
0.36816	9.69463	10.0004	0.36816	0.27614	0.64496
0.39884	9.55527	9.91735	0.39884	0.2783	0.64758
0.42951	9.35881	9.77741	0.42951	0.32864	0.65764
0.46019	9.12193	9.60445	0.46019	0.40855	0.67933
0.49087	9.14226	9.45397	0.49087	0.49748	0.71337
0.52155	9.39897	9.43411	0.52155	0.58265	0.75643
0.55223	9.62975	9.57761	0.55223	0.65789	0.80252
0.58291	9.80897	9.78244	0.58291	0.72249	0.84518
0.61359	9.91394	9.97433	0.61359	0.78101	0.87956
0.64427	9.92605	10.1156	0.64427	0.84284	0.90396
0.67495	9.8324	10.1843	0.67495	0.92014	0.92081
0.70563	9.62714	10.1682	0.70563	1.02371	0.93702
0.73631	9.31281	10.0649	0.73631	1.15853	0.96296
0.76699	9.11094	9.88471	0.76699	1.32182	1.00948
0.79767	9.60253	9.66342	0.79767	1.50434	1.08358
0.82835	10.155	9.50958	0.82835	1.69311	1.18519
0.85903	10.7329	9.61193	0.85903	1.87398	1.3075
0.88971	11.3005	9.92318	0.88971	2.03357	1.43989
0.92039	11.8208	10.2901	0.92039	2.16084	1.57151
0.95107	12.2575	10.637	0.95107	2.24861	1.69396
0.98175	12.5783	10.9213	0.98175	2.29522	1.8033
1.01243	12.7578	11.1152	1.01243	2.30627	1.90146
1.04311	12.7813	11.204	1.04311	2.29638	1.99694
1.07379	12.6502	11.1924	1.07379	2.28994	2.10418
1.10447	12.3894	11.1156	1.10447	2.31886	2.24076
1.13515	12.0624	11.0565	1.13515	2.41475	2.42242
1.16583	11.7929	11.1463	1.16583	2.59706	2.65762
1.19651	11.7651	11.4975	1.19651	2.86491	2.94454
1.22718	12.1166	12.1169	1.22718	3.19901	3.27155
1.25786	12.8129	12.9315	1.25786	3.57004	3.62021
1.28854	13.717	13.8549	1.28854	3.94625	3.96861
1.31922	14.7007	14.8113	1.31922	4.2978	4.29406
1.3499	15.6681	15.7356	1.3499	4.5987	4.57505
1.38058	16.5474	16.5711	1.38058	4.82762	4.79256
1.41126	17.2839	17.2691	1.41126	4.96838	4.93109
1.44194	17.8369	17.7898	1.44194	5.01021	4.97934
1.47262	18.1788	18.1034	1.47262	4.94787	4.93069
1.5033	18.2952	18.1914	1.5033	4.78161	4.78343
1.53398	18.1845	18.0471	1.53398	4.5169	4.54074
1.56466	17.8568	17.676	1.56466	4.16397	4.21044
1.59534	17.3336	17.0954	1.59534	3.73711	3.8045
1.62602	16.6455	16.3334	1.62602	3.25384	3.33831
1.6567	15.8298	15.4276	1.6567	2.73395	2.82986
1.68738	14.9288	14.4236	1.68738	2.19841	2.29873
1.71806	13.9863	13.3734	1.71806	1.6685	1.76514
1.74874	13.0453	12.3364	1.74874	1.16509	1.24904
1.77942	12.1454	11.3858	1.77942	0.70975	0.76995
1.8101	11.3207	10.6324	1.8101	0.33742	0.35212
1.84078	10.5987	10.2614	1.84078	0.21827	0.15106
1.87146	10.0022	10.353	1.87146	0.40285	0.38103
1.90214	9.5601	10.645	1.90214	0.57976	0.59899
1.93282	9.35495	10.906	1.93282	0.69585	0.74954
1.9635	9.42605	11.0511	1.9635	0.75107	0.83214
1.99418	9.56947	11.0597	1.99418	0.75638	0.85394
2.02485	9.69351	10.9379	2.02485	0.72974	0.82661
2.05553	9.7923	10.7052	2.05553	0.69523	0.76557
2.08621	9.8716	10.3894	2.08621	0.6797	0.68955
2.11689	9.93403	10.0243	2.11689	0.70295	0.61945
2.14757	9.97987	9.65175	2.14757	0.76652	0.57424
2.17825	10.0136	9.35063	2.17825	0.85537	0.56268
2.20893	10.0514	9.34012	2.20893	0.94959	0.57761
2.23961	10.1247	9.55329	2.23961	1.03249	0.60167
2.27029	10.2702	9.75341	2.27029	1.09273	0.61782
2.30097	10.5099	9.88522	2.30097	1.1239	0.61452
2.33165	10.8385	9.93686	2.33165	1.1238	0.58618
2.36233	11.2319	9.90955	2.36233	1.09365	0.53215
2.39301	11.6585	9.81222	2.39301	1.03749	0.4558
2.42369	12.0856	9.65963	2.42369	0.96158	0.36413
2.45437	12.4827	9.47181	2.45437	0.87377	0.26887
2.48505	12.8223	9.27903	2.48505	0.78291	0.19184
2.51573	13.0821	9.16803	2.51573	0.69792	0.17076
2.54641	13.2454	9.26197	2.54641	0.62657	0.21282
2.57709	13.3026	9.40945	2.57709	0.57368	0.27529
2.60777	13.2511	9.52991	2.60777	0.53946	0.32994
2.63845	13.0958	9.60479	2.63845	0.5195	0.36572
2.66913	12.8486	9.62847	2.66913	0.5069	0.37863
2.69981	12.527	9.60156	2.69981	0.49509	0.36847
2.73049	12.1535	9.52939	2.73049	0.47963	0.33779
2.76117	11.7531	9.42095	2.76117	0.45874	0.2917
2.79185	11.3516	9.28828	2.79185	0.43313	0.23831
2.82252	10.9729	9.14793	2.82252	0.40561	0.19031
2.8532	10.6355	9.06648	2.8532	0.38066	0.16575
2.88388	10.3494	9.16393	2.88388	0.36369	0.1758
2.91456	10.1129	9.27152	2.91456	0.35956	0.20831
2.94524	9.9148	9.35224	2.94524	0.37062	0.24409
2.97592	9.74075	9.39856	2.97592	0.39558	0.27133
3.0066	9.58664	9.40814	3.0066	0.43038	0.28436
3.03728	9.47543	9.38217	3.03728	0.46993	0.28126
3.06796	9.46316	9.3249	3.06796	0.50944	0.26265
3.09864	9.57087	9.24303	3.09864	0.54483	0.23139
3.12932	9.74435	9.14543	3.12932	0.57283	0.19273
3.16	9.92782	9.04734	3.16	0.59101	0.15536
3.19068	10.0858	9.0754	3.19068	0.5978	0.13253
3.22136	10.1946	9.16551	3.22136	0.5926	0.13568
3.25204	10.2377	9.24058	3.25204	0.5759	0.15958
3.28272	10.2047	9.29289	3.28272	0.5494	0.18931
3.3134	10.0915	9.31888	3.3134	0.51617	0.21426
3.34408	9.89988	9.3176	3.34408	0.4806	0.22891
3.37476	9.63849	9.29049	3.37476	0.44812	0.23095
3.40544	9.32613	9.24108	3.40544	0.42426	0.22016
3.43612	9.13802	9.17466	3.43612	0.41293	0.19815
3.4668	9.47118	9.09802	3.4668	0.41462	0.16837
3.49748	9.85654	9.02459	3.49748	0.426	0.1367
3.52816	10.2275	9.06687	3.52816	0.44156	0.11275
3.55884	10.5606	9.13445	3.55884	0.45575	0.10798
3.58952	10.8378	9.18861	3.58952	0.46446	0.12367
3.62019	11.0449	9.22474	3.62019	0.46559	0.14856
3.65087	11.1725	9.24066	3.65087	0.45919	0.17222
3.68155	11.2164	9.23604	3.68155	0.44739	0.1888
3.71223	11.1777	9.2123	3.71223	0.43413	0.19554
3.74291	11.0624	9.17241	3.74291	0.42441	0.19157
3.77359	10.8815	9.12051	3.77359	0.42288	0.17759
3.80427	10.65	9.06173	3.80427	0.43203	0.15568
3.83495	10.3868	9.01004	3.83495	0.45098	0.12958
3.86563	10.1143	9.05903	3.86563	0.47592	0.10537
3.89631	9.85986	9.10882	3.89631	0.50165	0.092
3.92699	9.65883	9.14744	3.92699	0.5231	0.09597
3.95767	9.55082	9.17214	3.95767	0.5362	0.11275
3.98835	9.54554	9.18162	3.98835	0.53819	0.13269
4.01903	9.59632	9.17596	4.01903	0.52775	0.1491
4.04971	9.64863	9.15648	4.04971	0.50484	0.15851
4.08039	9.67285	9.12557	4.08039	0.47059	0.15946
4.11107	9.65823	9.08644	4.11107	0.4271	0.15191
4.14175	9.60431	9.04281	4.14175	0.37719	0.13703
4.17243	9.51633	9.00247	4.17243	0.32421	0.11727
4.20311	9.40291	9.04281	4.20311	0.27174	0.09669
4.23379	9.27512	9.07775	4.23379	0.22334	0.08157
4.26447	9.14931	9.10391	4.26447	0.18211	0.0787
4.29515	9.088	9.11964	4.29515	0.15016	0.08846
4.32583	9.16943	9.12428	4.32583	0.12777	0.10402
4.35651	9.27669	9.11813	4.35651	0.11312	0.11878
4.38719	9.37671	9.10237	4.38719	0.1034	0.1289
4.41786	9.46728	9.07893	4.41786	0.0969	0.13251
4.44854	9.55154	9.05029	4.44854	0.09416	0.12911
4.47922	9.63401	9.0194	4.47922	0.09744	0.11927
4.5099	9.71828	9.01295	4.5099	0.10829	0.1046
4.54058	9.80537	9.04048	4.54058	0.12575	0.08794
4.57126	9.89329	9.06345	4.57126	0.14707	0.07378
4.60194	9.97756	9.07982	4.60194	0.16927	0.06781
4.63262	10.0524	9.08858	4.63262	0.18997	0.07264
4.6633	10.1118	9.08947	4.6633	0.20754	0.08433
4.69398	10.1507	9.08292	4.69398	0.22113	0.0971
4.72466	10.1655	9.06994	4.72466	0.23057	0.10701
4.75534	10.1544	9.05205	4.75534	0.23625	0.11197
4.78602	10.1179	9.03114	4.78602	0.23893	0.11117
4.8167	10.0581	9.00989	4.8167	0.23946	0.10475
4.84738	9.97892	9.01394	4.84738	0.23851	0.09377
4.87806	9.88535	9.03236	4.87806	0.23636	0.08026
4.90874	9.78306	9.04731	4.90874	0.23278	0.06756
4.93942	9.6777	9.05747	4.93942	0.22716	0.06031
4.9701	9.57415	9.06229	4.9701	0.21864	0.06195
5.00078	9.47592	9.06177	5.00078	0.20645	0.07078
5.03146	9.38475	9.05641	5.03146	0.1901	0.082
5.06214	9.30073	9.04711	5.06214	0.16953	0.09173
5.09282	9.22353	9.03524	5.09282	0.14525	0.09771
5.1235	9.15606	9.02291	5.1235	0.11831	0.09887
5.15418	9.11571	9.01494	5.15418	0.09041	0.09499
5.18486	9.13574	9.01844	5.18486	0.06419	0.08661
5.21553	9.20296	9.02736	5.21553	0.04438	0.07501
5.24621	9.28695	9.03535	5.24621	0.03836	0.06244
5.27689	9.37438	9.04057	5.27689	0.0456	0.05241
5.30757	9.45828	9.04246	5.30757	0.05578	0.04918
5.33825	9.53339	9.04101	5.33825	0.06285	0.054
5.36893	9.59537	9.03655	5.36893	0.06482	0.0633
5.39961	9.64072	9.0297	5.39961	0.06149	0.07286
5.43029	9.66692	9.02124	5.43029	0.05389	0.07998
5.46097	9.67249	9.01211	5.46097	0.04438	0.08329
5.49165	9.65712	9.00433	5.49165	0.0374	0.08226
5.52233	9.62156	9.00752	5.52233	0.03835	0.07705
5.55301	9.56769	9.01426	5.55301	0.04704	0.06843
5.58369	9.4985	9.01953	5.58369	0.05816	0.05785
5.61437	9.41824	9.02281	5.61437	0.06748	0.04771
5.64505	9.3332	9.024	5.64505	0.07255	0.04155
5.67573	9.25403	9.02323	5.67573	0.07209	0.0423
5.70641	9.20108	9.02079	5.70641	0.06576	0.04879
5.73709	9.20101	9.01708	5.73709	0.0544	0.05719
5.76777	9.25044	9.01255	5.76777	0.04123	0.06451
5.79845	9.32025	9.00769	5.79845	0.03564	0.0691
5.82913	9.39086	9.00294	5.82913	0.04803	0.07017
5.85981	9.45264	9.00133	5.85981	0.07171	0.06759
5.89049	9.50041	9.00482	5.89049	0.09829	0.06176
5.92117	9.53114	9.00737	5.92117	0.12357	0.0536
5.95185	9.54333	9.00891	5.95185	0.14495	0.0447
5.98253	9.53689	9.00949	5.98253	0.16051	0.03754

## Sheet: Figure 2a
Ni-N-C（H cell)	CO	error bar	H2	error bar	NiPc（H cell)	CO	error bar	H2	error bar	Ni-N-C（GDE)	CO	error bar	H2	error bar
-0.3	20.6075	3.03	77.1	3.3	-0.4	71	2.3	28.1	2.1	-0.15	92.1	3	7.5	1.1
-0.35	32.1397	2.21	68.5	1.9	-0.45	74.9323	2.4	25.1	1.7	-0.2	94.8	2.1	4.9	1
-0.4	51.2424	2.09	48.1	1.6	-0.5	73.3953	2.9	26.4	1.4	-0.3	98.4051	1.2	1.5	0.4
-0.45	71.9065	2.02	28.4	2.1	-0.55	69.1	1.1	30.1	2.2	-0.4	98.5783	1	1.2	0.2
-0.5	84.5573	1.82	14.8	1.1	-0.6	65.6088	3.2	34	2.1	-0.5	98.5848	1.4	1.1	0.3
-0.58	95.7198	0.93	4.9	0.4	-0.7	67.8507	2.2	31.9	1.8	-0.6	98.9017	0.8	1	0.2
-0.65	97.5214	1.05	2.1	0.4	-0.74	63.4	2.5	37.1	2	-0.7	97.9573	1.1	1.9	0.4
-0.7	98.2537	1.98	3.2	0.5	-0.82	50.3		48.9	3	-0.8	94.6338	1.7	5.1	1.1
-0.74	97.12	1.92	3.1	0.8						-0.9	90.1425	1.5	9.6	1.7
										-1	78.9458	2.1	20.8	2

## Sheet: Figure 2b
	Ni-N-C(H cell)		NiPc (H cell)		Ni-N-C (H cell)
-0.3	0.0089	-0.4	0.01805	-0.15	20.1
-0.35	0.02996	-0.45	0.0515	-0.2	50.5
-0.4	0.11264	-0.5	0.14093	-0.3	100.936
-0.45	0.3848	-0.55	0.4101	-0.4	251.905
-0.5	1.049	-0.6	0.98354	-0.5	312.08
-0.58	4.157	-0.7	6.6	-0.6	499.926
-0.65	17.81	-0.74	12.48	-0.7	591.376
-0.7	37.54	-0.82	27.6	-0.8	698.689
-0.74	64.36			-0.9	907.994
				-1	1378.26

## Sheet: Figure 2c
	Ni-CNC-1000		Ni–N4/C–NH2		Fe3+–N–C		OD-Au		np-Ag		A-Ni-NSG		NiFe-DASC		N3NiPc-CNT		C-Zn1Ni4 ZIF-8		NiPc		Ni-N-C
-0.6	148	-0.4	17	-0.2	3	-0.2	2.8	-0.3	0.32	-0.53	866	-0.4	32	-0.53	900	-0.53	200	-0.4	13.16	-0.3	8.85
-0.7	951	-0.5	41	-0.22	6	-0.25	26	-0.35	2.2	-0.622	5000	-0.5	641	-0.58	2680	-0.63	1050	-0.45	37.59	-0.35	29.82
-0.75	1694	-0.6	114	-0.25	16.9	-0.3	185	-0.4	8.3	-0.72	14800	-0.6	2754	-0.63	6000	-0.73	2860	-0.5	102.86	-0.4	112.1
-0.8	2526	-0.7	213	-0.27	31.6	-0.35	420	-0.5	23	-0.822	21500	-0.7	6727	-0.68	9700	-0.83	5000	-0.55	299.32	-0.45	384
-0.85	3298	-0.8	281	-0.32	138	-0.4	965	-0.6	50.5	-0.918	30000	-0.8	15055	-0.73	13700	-0.93	7150	-0.6	717.92	-0.5	1044.5
-0.9	3774	-0.9	398	-0.373	398			-0.7	87	-1.025	40200	-0.9	29789	-0.78	19800	-1.03	9160	-0.7	4817.6	-0.58	4139
-1	4606	-1	453	-0.47	1288			-0.8	103			-1	44204	-0.83	24900	-1.13	10087	-0.74	9107	-0.65	17728
														-0.88	27700			-0.82	20146.3	-0.7	37600
														-0.93	32338					-0.74	64075

## Sheet: Figure 2d
	Ni-CNC-1000		Ni–N4/C–NH2		CoPc2		Ni-N-C		CoN4-CNT		N3NiPc-CNT
-0.2	253	-0.3	185	-0.32	1944	-0.15	3982.38	-0.335	18114	-0.22	1309
-0.3	2556	-0.4	316	-0.42	2628	-0.2	10055.5	-0.44	41612	-0.25	3272
-0.4	4565	-0.5	515	-0.52	4212	-0.3	20098.2	-0.6	85214	-0.285	6545
-0.5	7207	-0.6	892	-0.62	6012	-0.4	50159.1	-0.8	128470	-0.33	13089
-0.6	9741	-0.7	1393	-0.72	9720	-0.5	62141.1	-0.915	170429	-0.473	32723
-0.7	12851	-0.8	2284	-0.82	11592	-0.6	99544.7	-1.09	209792	-0.645	65447
-0.8	15974	-0.9	2861	-0.92	14040	-0.7	117754			-0.815	98170
-0.9	19258	-1	3087			-0.8	139122			-0.882	130893
						-0.9	180799			-1.045	163617
						-1	274438

## Sheet: Figure 2e
	H cell		GDE (KHCO3)		GDE (KOH)		H cell		GDE (KHCO3)		GDE (KOH)
0.00278	-41.5118	0.00556	-303.5	0.00278	-463.086	1	97.4	2	97.6587	0.5	97.53
0.00556	-41.5363	0.01111	-303.5	0.00556	-463.171	5	96.9364	8	97.486	3.5	97.98
0.00833	-41.5118	0.01667	-303.2	0.00833	-463.171	9	96.6677	14	97.3699	6.5	98.26
0.01111	-41.5363	0.02222	-303.3	0.01111	-463.343	15	96.6379	20	98.0314	9.5	98.756
0.01389	-41.5118	0.02778	-303.3	0.01389	-463.514	21	97.8184	26	97.4549	12.5	98.236
0.01667	-41.5363	0.03333	-303.5	0.01667	-463.857	27	96.9033	32	97.4601	15.5	98.1
0.01944	-41.5363	0.03889	-303.5	0.01944	-463.171	33	96.1875	38	96.8721	18.5	97.53
0.02222	-41.5363	0.04444	-303.3	0.02222	-463.771	39	96.9548	44	97.4175	21.5	98.32
0.025	-41.4629	0.05	-303.2	0.025	-464.114	45	96.9856	50	97.6868	24.5	99.23
0.02778	-41.4874	0.05556	-303.3	0.02778	-463.6	51	97.3544			27.5	98.42
0.03056	-41.4629	0.06111	-303.5	0.03056	-463.257	57	97.0237			30.5	97.98
0.03333	-41.5363	0.06667	-303.5	0.03333	-463.686					33.5	98.65
0.03611	-41.5118	0.07222	-303.7	0.03611	-463.857					36.5	98.239
0.03889	-41.4874	0.07778	-303.4	0.03889	-463.686					39.5	97.653
0.04167	-41.4629	0.08333	-303.3	0.04167	-463.6					42.5	97.93
0.04444	-41.4384	0.08889	-303.4	0.04444	-463.171					45.5	98.32
0.04722	-41.4384	0.09444	-303.3	0.04722	-463.171					48.5	98.96
0.05	-41.4384	0.1	-303.5	0.05	-463.171					51.5	99.31
0.05278	-41.3894	0.10556	-303.6	0.05278	-462.143					54.5	97.86
0.05556	-41.4629	0.11111	-303.6	0.05556	-461.714					57.5	98.45
0.05833	-41.4629	0.11667	-303.3	0.05833	-461.714
0.06111	-41.4629	0.12222	-302.7	0.06111	-466.514
0.06389	-41.4874	0.12778	-302.3	0.06389	-465.829
0.06667	-41.4629	0.13333	-302.8	0.06667	-465.057
0.06944	-41.4384	0.13889	-302.7	0.06944	-465.143
0.07222	-41.4139	0.14444	-302.5	0.07222	-465.143
0.075	-41.4384	0.15	-302.6	0.075	-465.057
0.07778	-41.4874	0.15556	-302.6	0.07778	-464.971
0.08056	-41.4384	0.16111	-302.7	0.08056	-463.429
0.08333	-41.4384	0.16667	-302.8	0.08333	-463.343
0.08611	-41.4384	0.17222	-303	0.08611	-463.257
0.08889	-41.4629	0.17778	-303.1	0.08889	-463.171
0.09167	-41.4874	0.18333	-303.2	0.09167	-462.486
0.09444	-41.4139	0.18889	-303.4	0.09444	-462.486
0.09722	-41.365	0.19444	-303.2	0.09722	-462.314
0.1	-41.4874	0.2	-303.5	0.1	-460.857
0.10278	-41.4139	0.20556	-303.4	0.10278	-460.686
0.10556	-41.4384	0.21111	-303.6	0.10556	-460.857
0.10833	-41.3894	0.21667	-303.6	0.10833	-461.371
0.11111	-41.3894	0.22222	-303.5	0.11111	-461.2
0.11389	-41.3894	0.22778	-303.5	0.11389	-460.686
0.11667	-41.4139	0.23333	-303.4	0.11667	-460.343
0.11944	-41.365	0.23889	-303.2	0.11944	-461.629
0.12222	-41.365	0.24444	-303.1	0.12222	-461.286
0.125	-41.4139	0.25	-303.2	0.125	-461.457
0.12778	-41.365	0.25556	-303.3	0.12778	-460.514
0.13056	-41.3894	0.26111	-303.1	0.13056	-459.571
0.13333	-41.3894	0.26667	-303.1	0.13333	-459.314
0.13611	-41.4139	0.27222	-303.5	0.13611	-458.971
0.13889	-41.3894	0.27778	-303.6	0.13889	-458.971
0.14167	-41.365	0.28333	-303.7	0.14167	-458.971
0.14444	-41.3405	0.28889	-304.1	0.14444	-459.229
0.14722	-41.365	0.29444	-304	0.14722	-458.629
0.15	-41.4139	0.3	-304	0.15	-458.543
0.15278	-41.3405	0.30556	-303.8	0.15278	-458.286
0.15556	-41.3405	0.31111	-303.8	0.15556	-456.657
0.15833	-41.3405	0.31667	-303.9	0.15833	-459.057
0.16111	-41.316	0.32222	-304	0.16111	-464.971
0.16389	-41.2915	0.32778	-304.2	0.16389	-464.286
0.16667	-41.2915	0.33333	-303.8	0.16667	-463.857
0.16944	-41.3405	0.33889	-303.7	0.16944	-463
0.17222	-41.2915	0.34444	-304	0.17222	-462.829
0.175	-41.316	0.35	-304	0.175	-462.829
0.17778	-41.316	0.35556	-303.6	0.17778	-461.543
0.18056	-41.2915	0.36111	-303.6	0.18056	-461.629
0.18333	-41.316	0.36667	-303.8	0.18333	-461.543
0.18611	-41.2915	0.37222	-303.8	0.18611	-461.371
0.18889	-41.2915	0.37778	-303.6	0.18889	-461.114
0.19167	-41.2915	0.38333	-303.7	0.19167	-460.6
0.19444	-41.2915	0.38889	-303.8	0.19444	-460.343
0.19722	-41.316	0.39444	-303.7	0.19722	-460.257
0.2	-41.316	0.4	-303.6	0.2	-461.029
0.20278	-41.2915	0.40556	-303.5	0.20278	-460.686
0.20556	-41.316	0.41111	-303.7	0.20556	-460.514
0.20833	-41.316	0.41667	-303.7	0.20833	-460.771
0.21111	-41.316	0.42222	-303.8	0.21111	-460.686
0.21389	-41.316	0.42778	-303.9	0.21389	-460.857
0.21667	-41.316	0.43333	-304	0.21667	-462.314
0.21944	-41.316	0.43889	-303.7	0.21944	-461.629
0.22222	-41.2915	0.44444	-303.7	0.22222	-461.286
0.225	-41.2915	0.45	-304	0.225	-461.543
0.22778	-41.2915	0.45556	-304.2	0.22778	-461.629
0.23056	-41.2426	0.46111	-304.2	0.23056	-460.943
0.23333	-41.2426	0.46667	-304.1	0.23333	-459.829
0.23611	-41.2915	0.47222	-303.9	0.23611	-458.971
0.23889	-41.267	0.47778	-304	0.23889	-461.8
0.24167	-41.2915	0.48333	-304.2	0.24167	-467.714
0.24444	-41.2915	0.48889	-304.5	0.24444	-466.943
0.24722	-41.267	0.49444	-304.7	0.24722	-466.686
0.25	-41.1691	0.5	-304.6	0.25	-466.686
0.25278	-41.2426	0.50556	-304.6	0.25278	-466.343
0.25556	-41.2181	0.51111	-304.7	0.25556	-466.086
0.25833	-41.1691	0.51667	-304.5	0.25833	-465.743
0.26111	-41.2181	0.52222	-304.4	0.26111	-464.714
0.26389	-41.1936	0.52778	-304.4	0.26389	-464.371
0.26667	-41.1936	0.53333	-304.6	0.26667	-464.2
0.26944	-41.2181	0.53889	-304.6	0.26944	-463.686
0.27222	-41.2181	0.54444	-304.7	0.27222	-463
0.275	-41.2426	0.55	-304.6	0.275	-462.057
0.27778	-41.267	0.55556	-304.4	0.27778	-461.886
0.28056	-41.2426	0.56111	-304.2	0.28056	-461.886
0.28333	-41.2426	0.56667	-304.4	0.28333	-461.114
0.28611	-41.2426	0.57222	-303.9	0.28611	-460.343
0.28889	-41.267	0.57778	-304.1	0.28889	-460.171
0.29167	-41.1446	0.58333	-304.5	0.29167	-460.171
0.29444	-41.2426	0.58889	-304.9	0.29444	-460.171
0.29722	-41.1936	0.59444	-305.2	0.29722	-460.171
0.3	-41.2181	0.6	-304.8	0.3	-459.571
0.30278	-41.1691	0.60556	-305.1	0.30278	-460.171
0.30556	-41.1936	0.61111	-305.2	0.30556	-459.914
0.30833	-41.2181	0.61667	-305.1	0.30833	-459.914
0.31111	-41.2181	0.62222	-305.1	0.31111	-459.657
0.31389	-41.1691	0.62778	-305.4	0.31389	-461.886
0.31667	-41.1936	0.63333	-305.3	0.31667	-462.829
0.31944	-41.2181	0.63889	-305.3	0.31944	-463.343
0.32222	-41.1936	0.64444	-305.4	0.32222	-463.6
0.325	-41.1691	0.65	-305.4	0.325	-463.343
0.32778	-41.1691	0.65556	-305.5	0.32778	-462.229
0.33056	-41.2426	0.66111	-305.4	0.33056	-461.543
0.33333	-41.1691	0.66667	-304.9	0.33333	-461.114
0.33611	-41.1446	0.67222	-305.4	0.33611	-461.114
0.33889	-41.1446	0.67778	-305.1	0.33889	-460.771
0.34167	-41.1691	0.68333	-305.4	0.34167	-460.514
0.34444	-41.0957	0.68889	-305.3	0.34444	-464.8
0.34722	-41.1202	0.69444	-305.4	0.34722	-464.629
0.35	-41.1691	0.7	-305.7	0.35	-464.714
0.35278	-41.1691	0.70556	-305.7	0.35278	-464.8
0.35556	-41.1691	0.71111	-305.6	0.35556	-464.8
0.35833	-41.1446	0.71667	-305.7	0.35833	-464.714
0.36111	-41.1446	0.72222	-305.7	0.36111	-464.714
0.36389	-41.1691	0.72778	-305.2	0.36389	-465.143
0.36667	-41.1691	0.73333	-305.1	0.36667	-464.286
0.36944	-41.1446	0.73889	-305.3	0.36944	-464.114
0.37222	-41.0957	0.74444	-305.4	0.37222	-464.114
0.375	-41.1446	0.75	-305.2	0.375	-463.771
0.37778	-41.1202	0.75556	-305.3	0.37778	-463.429
0.38056	-41.1202	0.76111	-305.4	0.38056	-462.829
0.38333	-41.1446	0.76667	-305.4	0.38333	-461.029
0.38611	-41.1446	0.77222	-305.3	0.38611	-461.114
0.38889	-41.1691	0.77778	-305.3	0.38889	-460.857
0.39167	-41.1446	0.78333	-305.2	0.39167	-460.686
0.39444	-41.1446	0.78889	-305.2	0.39444	-460.343
0.39722	-41.1446	0.79444	-305.4	0.39722	-461.8
0.4	-41.1446	0.8	-305.5	0.4	-461.029
0.40278	-41.0957	0.80556	-305.4	0.40278	-460.429
0.40556	-41.1202	0.81111	-305.2	0.40556	-460.171
0.40833	-41.1446	0.81667	-305.2	0.40833	-459.829
0.41111	-41.1691	0.82222	-304.8	0.41111	-458.971
0.41389	-41.1446	0.82778	-305	0.41389	-459.057
0.41667	-41.1446	0.83333	-305.6	0.41667	-458.457
0.41944	-41.1446	0.83889	-305.2	0.41944	-458.629
0.42222	-41.0957	0.84444	-305.4	0.42222	-457.857
0.425	-41.1936	0.85	-305.4	0.425	-458.371
0.42778	-41.1202	0.85556	-305.3	0.42778	-458.457
0.43056	-41.1202	0.86111	-305.4	0.43056	-457.771
0.43333	-41.0957	0.86667	-305.2	0.43333	-458.714
0.43611	-41.0957	0.87222	-305.8	0.43611	-458.714
0.43889	-41.1202	0.87778	-306	0.43889	-458.457
0.44167	-41.0712	0.88333	-306.2	0.44167	-458.457
0.44444	-41.0957	0.88889	-306.3	0.44444	-458.714
0.44722	-41.1202	0.89444	-306.2	0.44722	-458.286
0.45	-41.0957	0.9	-305.8	0.45	-459.314
0.45278	-41.0712	0.90556	-306.1	0.45278	-458.371
0.45556	-41.0957	0.91111	-306.3	0.45556	-456.914
0.45833	-41.0957	0.91667	-306.3	0.45833	-456.743
0.46111	-41.0712	0.92222	-306	0.46111	-456.571
0.46389	-41.0467	0.92778	-306.4	0.46389	-455.629
0.46667	-41.0957	0.93333	-306.3	0.46667	-455.457
0.46944	-41.1446	0.93889	-306.3	0.46944	-454.686
0.47222	-41.1202	0.94444	-306.1	0.47222	-455.371
0.475	-41.0957	0.95	-306.5	0.475	-454.857
0.47778	-41.0957	0.95556	-306.7	0.47778	-454.514
0.48056	-41.0467	0.96111	-306.5	0.48056	-454.429
0.48333	-41.0957	0.96667	-306.3	0.48333	-454.429
0.48611	-41.0957	0.97222	-306.4	0.48611	-453.229
0.48889	-41.1202	0.97778	-306.7	0.48889	-453.829
0.49167	-41.0712	0.98333	-306.9	0.49167	-454.171
0.49444	-41.0712	0.98889	-306.9	0.49444	-461.371
0.49722	-41.0957	0.99444	-306.9	0.49722	-462.486
0.5	-41.0957	1	-307.2	0.5	-461.971
0.50278	-40.9978	1.00556	-307.1	0.50278	-461.543
0.50556	-41.0467	1.01111	-307.2	0.50556	-460.943
0.50833	-41.0467	1.01667	-307	0.50833	-460.771
0.51111	-41.0712	1.02222	-307.2	0.51111	-460.6
0.51389	-41.0222	1.02778	-306.8	0.51389	-460.257
0.51667	-41.0467	1.03333	-307	0.51667	-460.257
0.51944	-41.0222	1.03889	-307	0.51944	-459.829
0.52222	-41.0467	1.04444	-306.9	0.52222	-459.143
0.525	-41.0467	1.05	-306.6	0.525	-458.8
0.52778	-40.9733	1.05556	-306.5	0.52778	-458.714
0.53056	-40.9488	1.06111	-306.4	0.53056	-464.114
0.53333	-41.0467	1.06667	-306.8	0.53333	-467.543
0.53611	-41.0222	1.07222	-305.9	0.53611	-467.457
0.53889	-41.0957	1.07778	-305.6	0.53889	-467.543
0.54167	-41.0467	1.08333	-305.5	0.54167	-467.629
0.54444	-41.0712	1.08889	-305.4	0.54444	-468.057
0.54722	-41.0712	1.09444	-305.5	0.54722	-467.457
0.55	-41.0467	1.1	-305.5	0.55	-467.629
0.55278	-41.0222	1.10556	-305.4	0.55278	-467.029
0.55556	-41.0467	1.11111	-305.5	0.55556	-465.829
0.55833	-41.0467	1.11667	-305.6	0.55833	-465.057
0.56111	-41.0222	1.12222	-305.4	0.56111	-464.971
0.56389	-40.9978	1.12778	-305.4	0.56389	-465.057
0.56667	-41.0222	1.13333	-305.4	0.56667	-464.629
0.56944	-41.0467	1.13889	-305.4	0.56944	-464.8
0.57222	-41.0957	1.14444	-305.3	0.57222	-466.514
0.575	-41.0222	1.15	-305.7	0.575	-467.286
0.57778	-40.9978	1.15556	-305.6	0.57778	-466.343
0.58056	-41.0222	1.16111	-305.9	0.58056	-465.914
0.58333	-41.0222	1.16667	-306.3	0.58333	-465.4
0.58611	-41.0467	1.17222	-305.6	0.58611	-465.057
0.58889	-40.9733	1.17778	-305.9	0.58889	-465.571
0.59167	-40.9978	1.18333	-306	0.59167	-466.257
0.59444	-40.9978	1.18889	-306.1	0.59444	-466.257
0.59722	-41.0222	1.19444	-306.1	0.59722	-465.914
0.6	-41.0222	1.2	-305.7	0.6	-465.571
0.60278	-40.9978	1.20556	-305.6	0.60278	-465.143
0.60556	-41.0222	1.21111	-305.7	0.60556	-464.714
0.60833	-40.9978	1.21667	-305.6	0.60833	-464.543
0.61111	-41.0222	1.22222	-305.7	0.61111	-464.371
0.61389	-41.0222	1.22778	-305.8	0.61389	-463.514
0.61667	-41.0222	1.23333	-305.8	0.61667	-464.714
0.61944	-40.9733	1.23889	-305.4	0.61944	-464.286
0.62222	-40.8998	1.24444	-305.5	0.62222	-463.771
0.625	-40.9243	1.25	-305.9	0.625	-463.6
0.62778	-40.9488	1.25556	-306	0.62778	-465.914
0.63056	-40.9243	1.26111	-306.1	0.63056	-465.314
0.63333	-40.9733	1.26667	-306.1	0.63333	-465.829
0.63611	-40.9488	1.27222	-305.6	0.63611	-464.8
0.63889	-40.9733	1.27778	-305.4	0.63889	-464.457
0.64167	-40.9733	1.28333	-305.9	0.64167	-464.543
0.64444	-40.9733	1.28889	-306.1	0.64444	-465.229
0.64722	-40.9733	1.29444	-306.2	0.64722	-464.971
0.65	-41.0222	1.3	-306.1	0.65	-465.143
0.65278	-40.9733	1.30556	-306.1	0.65278	-464.629
0.65556	-40.9488	1.31111	-306.1	0.65556	-464.2
0.65833	-41.0222	1.31667	-306.4	0.65833	-464.029
0.66111	-40.9488	1.32222	-306.7	0.66111	-463.257
0.66389	-40.9733	1.32778	-306.4	0.66389	-462.057
0.66667	-40.9243	1.33333	-306.4	0.66667	-461.543
0.66944	-40.9243	1.33889	-306.5	0.66944	-461.029
0.67222	-40.9488	1.34444	-306.3	0.67222	-461.629
0.675	-40.8998	1.35	-306.6	0.675	-462.914
0.67778	-40.8998	1.35556	-306.4	0.67778	-462.657
0.68056	-40.9733	1.36111	-306.5	0.68056	-467.8
0.68333	-40.9243	1.36667	-306.4	0.68333	-468.229
0.68611	-40.9733	1.37222	-306.5	0.68611	-468.143
0.68889	-40.8998	1.37778	-306.5	0.68889	-467.8
0.69167	-40.9733	1.38333	-306.5	0.69167	-467.886
0.69444	-40.9978	1.38889	-306.5	0.69444	-467.371
0.69722	-40.9243	1.39444	-306.6	0.69722	-466.686
0.7	-40.9488	1.4	-306.6	0.7	-466.514
0.70278	-40.9243	1.40556	-305.5	0.70278	-466
0.70556	-40.9243	1.41111	-305.3	0.70556	-466
0.70833	-40.9978	1.41667	-305.5	0.70833	-465.571
0.71111	-40.9488	1.42222	-305.8	0.71111	-465.571
0.71389	-40.9488	1.42778	-305.7	0.71389	-465.743
0.71667	-40.9243	1.43333	-305.7	0.71667	-465.829
0.71944	-40.8998	1.43889	-305.4	0.71944	-465.743
0.72222	-40.8998	1.44444	-305.9	0.72222	-465.486
0.725	-40.9488	1.45	-306	0.725	-466.771
0.72778	-40.9488	1.45556	-305.8	0.72778	-469
0.73056	-40.9488	1.46111	-305.9	0.73056	-468.829
0.73333	-40.9243	1.46667	-305.9	0.73333	-468.743
0.73611	-40.9243	1.47222	-306	0.73611	-469.086
0.73889	-40.9488	1.47778	-306	0.73889	-468.229
0.74167	-40.8998	1.48333	-306.4	0.74167	-467.714
0.74444	-40.9243	1.48889	-306.3	0.74444	-467.114
0.74722	-40.8998	1.49444	-306.1	0.74722	-467.029
0.75	-40.8754	1.5	-306.3	0.75	-466.6
0.75278	-40.8998	1.50556	-306.5	0.75278	-466.086
0.75556	-40.8998	1.51111	-306.4	0.75556	-466.343
0.75833	-40.9243	1.51667	-306.2	0.75833	-466.257
0.76111	-40.8754	1.52222	-306	0.76111	-466.086
0.76389	-40.8998	1.52778	-305.9	0.76389	-466
0.76667	-40.8998	1.53333	-306	0.76667	-466.086
0.76944	-40.8754	1.53889	-306.2	0.76944	-465.4
0.77222	-40.9243	1.54444	-306.3	0.77222	-464.971
0.775	-40.8754	1.55	-306.4	0.775	-464.457
0.77778	-40.8509	1.55556	-306.3	0.77778	-464.286
0.78056	-40.8754	1.56111	-306.4	0.78056	-464.457
0.78333	-40.8509	1.56667	-306.4	0.78333	-464.629
0.78611	-40.9243	1.57222	-306.4	0.78611	-464.543
0.78889	-40.8998	1.57778	-306.3	0.78889	-464.2
0.79167	-40.9488	1.58333	-306.6	0.79167	-465.143
0.79444	-40.8998	1.58889	-306.2	0.79444	-465.057
0.79722	-40.9243	1.59444	-306.1	0.79722	-464.629
0.8	-40.9243	1.6	-306.4	0.8	-465.4
0.80278	-40.8998	1.60556	-305.9	0.80278	-465.314
0.80556	-40.8998	1.61111	-306.4	0.80556	-465.914
0.80833	-40.9243	1.61667	-306.2	0.80833	-465.829
0.81111	-40.8998	1.62222	-306.2	0.81111	-465.743
0.81389	-40.8754	1.62778	-306.3	0.81389	-465.571
0.81667	-40.8998	1.63333	-306.5	0.81667	-466.171
0.81944	-40.8754	1.63889	-306.3	0.81944	-466.514
0.82222	-40.8754	1.64444	-306.1	0.82222	-466.257
0.825	-40.8509	1.65	-306	0.825	-466.086
0.82778	-40.9243	1.65556	-305.9	0.82778	-465.914
0.83056	-40.9243	1.66111	-306	0.83056	-465.829
0.83333	-40.8998	1.66667	-306.1	0.83333	-464.8
0.83611	-40.9488	1.67222	-305.9	0.83611	-464.457
0.83889	-40.9243	1.67778	-305.5	0.83889	-464.457
0.84167	-40.8754	1.68333	-305.4	0.84167	-464.029
0.84444	-40.8754	1.68889	-305.5	0.84444	-463.943
0.84722	-40.8998	1.69444	-305.5	0.84722	-464.886
0.85	-40.8998	1.7	-305.9	0.85	-465.743
0.85278	-40.8509	1.70556	-305.9	0.85278	-465.4
0.85556	-40.8998	1.71111	-305.9	0.85556	-465.314
0.85833	-40.8998	1.71667	-305.9	0.85833	-464.971
0.86111	-40.8754	1.72222	-306	0.86111	-464.457
0.86389	-40.8998	1.72778	-306.1	0.86389	-464.886
0.86667	-40.8754	1.73333	-305.8	0.86667	-464.886
0.86944	-40.9243	1.73889	-305.9	0.86944	-464.2
0.87222	-40.9488	1.74444	-305.8	0.87222	-464.2
0.875	-40.8509	1.75	-305.6	0.875	-464.629
0.87778	-40.8754	1.75556	-305.8	0.87778	-464.714
0.88056	-40.8509	1.76111	-306	0.88056	-464.457
0.88333	-40.8998	1.76667	-305.9	0.88333	-464.286
0.88611	-40.8509	1.77222	-306	0.88611	-463.514
0.88889	-40.8264	1.77778	-306	0.88889	-464.029
0.89167	-40.8509	1.78333	-305.9	0.89167	-463.943
0.89444	-40.8998	1.78889	-306.1	0.89444	-463.686
0.89722	-40.8264	1.79444	-306.1	0.89722	-463.6
0.9	-40.8264	1.8	-306.1	0.9	-463.514
0.90278	-40.8264	1.80556	-306.2	0.90278	-462.486
0.90556	-40.8264	1.81111	-306	0.90556	-461.371
0.90833	-40.8754	1.81667	-305.6	0.90833	-461.457
0.91111	-40.7774	1.82222	-305.8	0.91111	-461.029
0.91389	-40.8509	1.82778	-305.9	0.91389	-460.6
0.91667	-40.8754	1.83333	-305.8	0.91667	-460.514
0.91944	-40.8509	1.83889	-305.8	0.91944	-459.657
0.92222	-40.8509	1.84444	-305.7	0.92222	-459.571
0.925	-40.8754	1.85	-306.1	0.925	-459.743
0.92778	-40.8019	1.85556	-305.8	0.92778	-458.457
0.93056	-40.7774	1.86111	-305.9	0.93056	-458.629
0.93333	-40.8264	1.86667	-305.4	0.93333	-458.029
0.93611	-40.8509	1.87222	-305.1	0.93611	-457.343
0.93889	-40.8019	1.87778	-305	0.93889	-464.714
0.94167	-40.7774	1.88333	-305.3	0.94167	-466.857
0.94444	-40.8264	1.88889	-305.2	0.94444	-467.886
0.94722	-40.8019	1.89444	-305.1	0.94722	-467.714
0.95	-40.753	1.9	-305.6	0.95	-467.457
0.95278	-40.8019	1.90556	-305.6	0.95278	-467.371
0.95556	-40.8019	1.91111	-305.5	0.95556	-467.286
0.95833	-40.8019	1.91667	-305.4	0.95833	-466.771
0.96111	-40.8264	1.92222	-305.5	0.96111	-466.171
0.96389	-40.7774	1.92778	-305.5	0.96389	-466.257
0.96667	-40.8019	1.93333	-305.4	0.96667	-465.829
0.96944	-40.8019	1.93889	-305.3	0.96944	-465.571
0.97222	-40.7285	1.94444	-305.6	0.97222	-465.4
0.975	-40.7774	1.95	-305	0.975	-465.314
0.97778	-40.8019	1.95556	-305	0.97778	-465.571
0.98056	-40.7774	1.96111	-304.9	0.98056	-465.314
0.98333	-40.8019	1.96667	-305	0.98333	-464.286
0.98611	-40.8998	1.97222	-305.4	0.98611	-464.114
0.98889	-40.753	1.97778	-305	0.98889	-463.771
0.99167	-40.7774	1.98333	-304.4	0.99167	-463.857
0.99444	-40.8509	1.98889	-304.9	0.99444	-464.029
0.99722	-40.8019	1.99444	-304.7	0.99722	-467.2
1	-40.7774	2	-304.5	1	-466.943
1.00278	-40.753	2.00556	-304.8	1.00278	-466.686
1.00556	-40.7774	2.01111	-304.8	1.00556	-466.943
1.00833	-40.7285	2.01667	-305	1.00833	-465.571
1.01111	-40.753	2.02222	-304.8	1.01111	-465.314
1.01389	-40.8019	2.02778	-304.7	1.01389	-465.229
1.01667	-40.7774	2.03333	-304.7	1.01667	-464.886
1.01944	-40.7774	2.03889	-304.9	1.01944	-464.114
1.02222	-40.8019	2.04444	-305.3	1.02222	-462.743
1.025	-40.753	2.05	-305.4	1.025	-463.086
1.02778	-40.7774	2.05556	-305.5	1.02778	-463
1.03056	-40.753	2.06111	-305.4	1.03056	-462.4
1.03333	-40.7774	2.06667	-305.5	1.03333	-462.057
1.03611	-40.753	2.07222	-305.8	1.03611	-461.629
1.03889	-40.753	2.07778	-305.4	1.03889	-461.543
1.04167	-40.704	2.08333	-305.1	1.04167	-460.943
1.04444	-40.753	2.08889	-305.5	1.04444	-460.943
1.04722	-40.753	2.09444	-305.5	1.04722	-462.657
1.05	-40.704	2.1	-305.3	1.05	-463.171
1.05278	-40.7774	2.10556	-305.2	1.05278	-463.086
1.05556	-40.7774	2.11111	-305.1	1.05556	-462.914
1.05833	-40.753	2.11667	-305.1	1.05833	-462.4
1.06111	-40.7285	2.12222	-305.1	1.06111	-462.829
1.06389	-40.753	2.12778	-304.9	1.06389	-462.657
1.06667	-40.8019	2.13333	-305.3	1.06667	-462.486
1.06944	-40.8019	2.13889	-305.6	1.06944	-461.629
1.07222	-40.753	2.14444	-305.4	1.07222	-463.857
1.075	-40.704	2.15	-305.3	1.075	-464.8
1.07778	-40.8019	2.15556	-305.4	1.07778	-464.543
1.08056	-40.7774	2.16111	-305.5	1.08056	-464.2
1.08333	-40.704	2.16667	-305.3	1.08333	-463.429
1.08611	-40.753	2.17222	-305.3	1.08611	-464.2
1.08889	-40.7285	2.17778	-305.5	1.08889	-465.057
1.09167	-40.7774	2.18333	-305.5	1.09167	-464.629
1.09444	-40.704	2.18889	-305.8	1.09444	-463.943
1.09722	-40.704	2.19444	-306.5	1.09722	-462.657
1.1	-40.7774	2.2	-305.8	1.1	-462.229
1.10278	-40.7285	2.20556	-305.7	1.10278	-463
1.10556	-40.704	2.21111	-305.8	1.10556	-462.743
1.10833	-40.753	2.21667	-306	1.10833	-462.657
1.11111	-40.7285	2.22222	-306.1	1.11111	-462.229
1.11389	-40.6795	2.22778	-306.1	1.11389	-461.029
1.11667	-40.704	2.23333	-305.9	1.11667	-462.143
1.11944	-40.704	2.23889	-305.7	1.11944	-463.514
1.12222	-40.7285	2.24444	-305.9	1.12222	-463.771
1.125	-40.655	2.25	-306	1.125	-463.514
1.12778	-40.6795	2.25556	-305.7	1.12778	-463
1.13056	-40.704	2.26111	-306.3	1.13056	-462.486
1.13333	-40.655	2.26667	-306.4	1.13333	-463.429
1.13611	-40.753	2.27222	-306.2	1.13611	-464.543
1.13889	-40.6795	2.27778	-306.4	1.13889	-464.543
1.14167	-40.6795	2.28333	-306.7	1.14167	-464.457
1.14444	-40.6061	2.28889	-306.6	1.14444	-463.857
1.14722	-40.655	2.29444	-306.7	1.14722	-463
1.15	-40.6795	2.3	-306.8	1.15	-462.829
1.15278	-40.6306	2.30556	-307	1.15278	-463.257
1.15556	-40.6795	2.31111	-306.5	1.15556	-462.229
1.15833	-40.6306	2.31667	-306.7	1.15833	-462.143
1.16111	-40.655	2.32222	-306.8	1.16111	-461.371
1.16389	-40.655	2.32778	-306.4	1.16389	-461.371
1.16667	-40.6306	2.33333	-306.3	1.16667	-462.743
1.16944	-40.6795	2.33889	-306.7	1.16944	-463.6
1.17222	-40.6795	2.34444	-306.8	1.17222	-463
1.175	-40.6306	2.35	-306.6	1.175	-462.4
1.17778	-40.655	2.35556	-306.6	1.17778	-463.343
1.18056	-40.6306	2.36111	-306.5	1.18056	-467.971
1.18333	-40.6306	2.36667	-306.2	1.18333	-467.543
1.18611	-40.6306	2.37222	-306.2	1.18611	-467.029
1.18889	-40.6061	2.37778	-306.4	1.18889	-467.114
1.19167	-40.6061	2.38333	-306.5	1.19167	-466.771
1.19444	-40.704	2.38889	-306.4	1.19444	-466
1.19722	-40.6795	2.39444	-305.4	1.19722	-465.914
1.2	-40.655	2.4	-305.5	1.2	-466.257
1.20278	-40.655	2.40556	-305.5	1.20278	-465.743
1.20556	-40.655	2.41111	-305.3	1.20556	-465.314
1.20833	-40.6306	2.41667	-305.6	1.20833	-465.571
1.21111	-40.6306	2.42222	-305.6	1.21111	-464.714
1.21389	-40.6306	2.42778	-305.9	1.21389	-464.371
1.21667	-40.6061	2.43333	-305.9	1.21667	-465.657
1.21944	-40.6061	2.43889	-305.9	1.21944	-467.886
1.22222	-40.6061	2.44444	-305.7	1.22222	-467.8
1.225	-40.6306	2.45	-305.5	1.225	-467.029
1.22778	-40.6061	2.45556	-306.1	1.22778	-466.771
1.23056	-40.6306	2.46111	-306.3	1.23056	-466.429
1.23333	-40.5816	2.46667	-306	1.23333	-466.086
1.23611	-40.5571	2.47222	-305.8	1.23611	-466.086
1.23889	-40.5816	2.47778	-306.2	1.23889	-466
1.24167	-40.5816	2.48333	-306.3	1.24167	-465.743
1.24444	-40.5571	2.48889	-305.8	1.24444	-465.657
1.24722	-40.5816	2.49444	-305.9	1.24722	-466.171
1.25	-40.5816	2.5	-306	1.25	-466.943
1.25278	-40.5816	2.50556	-305.9	1.25278	-466.429
1.25556	-40.5816	2.51111	-306	1.25556	-466.257
1.25833	-40.6061	2.51667	-306.4	1.25833	-465.829
1.26111	-40.5816	2.52222	-306.6	1.26111	-465.486
1.26389	-40.5816	2.52778	-306	1.26389	-464.629
1.26667	-40.5816	2.53333	-306	1.26667	-464.2
1.26944	-40.5571	2.53889	-306.1	1.26944	-464.029
1.27222	-40.5571	2.54444	-306.3	1.27222	-463.257
1.275	-40.5816	2.55	-306.2	1.275	-462.743
1.27778	-40.5571	2.55556	-306.3	1.27778	-462.314
1.28056	-40.5326	2.56111	-306	1.28056	-462.057
1.28333	-40.5571	2.56667	-306	1.28333	-461.114
1.28611	-40.6061	2.57222	-305.9	1.28611	-460.514
1.28889	-40.6061	2.57778	-306.1	1.28889	-460.514
1.29167	-40.5326	2.58333	-306.3	1.29167	-460.171
1.29444	-40.5816	2.58889	-306.5	1.29444	-461.886
1.29722	-40.5816	2.59444	-306.7	1.29722	-461.2
1.3	-40.5571	2.6	-306.5	1.3	-461.114
1.30278	-40.5326	2.60556	-306.3	1.30278	-460.171
1.30556	-40.5571	2.61111	-306.3	1.30556	-460.514
1.30833	-40.5816	2.61667	-306.4	1.30833	-459.571
1.31111	-40.5326	2.62222	-306.5	1.31111	-458.886
1.31389	-40.5326	2.62778	-306.2	1.31389	-460.6
1.31667	-40.5082	2.63333	-306.4	1.31667	-461.2
1.31944	-40.5082	2.63889	-306.5	1.31944	-463.429
1.32222	-40.5082	2.64444	-306.6	1.32222	-462.914
1.325	-40.4837	2.65	-306.7	1.325	-462.4
1.32778	-40.5326	2.65556	-306.5	1.32778	-462.829
1.33056	-40.4837	2.66111	-306.7	1.33056	-463.686
1.33333	-40.5082	2.66667	-306.7	1.33333	-464.114
1.33611	-40.4837	2.67222	-306.5	1.33611	-465.314
1.33889	-40.4592	2.67778	-306.2	1.33889	-464.886
1.34167	-40.4837	2.68333	-305.9	1.34167	-464.457
1.34444	-40.5571	2.68889	-306	1.34444	-464.371
1.34722	-40.5816	2.69444	-306	1.34722	-464.286
1.35	-40.5571	2.7	-306.1	1.35	-463.6
1.35278	-40.4837	2.70556	-306.2	1.35278	-463.429
1.35556	-40.5326	2.71111	-306.4	1.35556	-463.171
1.35833	-40.5571	2.71667	-306.2	1.35833	-463
1.36111	-40.5816	2.72222	-306	1.36111	-462.571
1.36389	-40.5816	2.72778	-306.1	1.36389	-464.029
1.36667	-40.5816	2.73333	-305.9	1.36667	-465.143
1.36944	-40.5082	2.73889	-305.8	1.36944	-464.714
1.37222	-40.5326	2.74444	-305.8	1.37222	-464.8
1.375	-40.5326	2.75	-305.5	1.375	-464.371
1.37778	-40.5326	2.75556	-306	1.37778	-463.771
1.38056	-40.4592	2.76111	-305.6	1.38056	-463.429
1.38333	-40.5082	2.76667	-305.7	1.38333	-462.657
1.38611	-40.5326	2.77222	-306.3	1.38611	-462.314
1.38889	-40.5082	2.77778	-306.3	1.38889	-462.657
1.39167	-40.5571	2.78333	-306.3	1.39167	-461.714
1.39444	-40.4592	2.78889	-306.3	1.39444	-461.2
1.39722	-40.4592	2.79444	-306.1	1.39722	-461.114
1.4	-40.4347	2.8	-305.9	1.4	-460.943
1.40278	-40.4837	2.80556	-305.5	1.40278	-459.914
1.40556	-40.5326	2.81111	-305.5	1.40556	-459.229
1.40833	-40.5326	2.81667	-305.3	1.40833	-459.314
1.41111	-40.5082	2.82222	-305.4	1.41111	-458.971
1.41389	-40.5326	2.82778	-305.7	1.41389	-458.029
1.41667	-40.4592	2.83333	-305.7	1.41667	-457.429
1.41944	-40.5082	2.83889	-305.4	1.41944	-457.343
1.42222	-40.5082	2.84444	-305.8	1.42222	-458.029
1.425	-40.5571	2.85	-305.5	1.425	-458.029
1.42778	-40.4837	2.85556	-305.6	1.42778	-465.314
1.43056	-40.5326	2.86111	-305.7	1.43056	-468.571
1.43333	-40.4347	2.86667	-305.8	1.43333	-468.143
1.43611	-40.3858	2.87222	-306.1	1.43611	-468.314
1.43889	-40.4102	2.87778	-305.7	1.43889	-467.629
1.44167	-40.4347	2.88333	-305.8	1.44167	-467.029
1.44444	-40.4592	2.88889	-305.5	1.44444	-466.171
1.44722	-40.4347	2.89444	-305.6	1.44722	-465.829
1.45	-40.4592	2.9	-305.3	1.45	-465.314
1.45278	-40.4592	2.90556	-305.4	1.45278	-466.086
1.45556	-40.4592	2.91111	-305.8	1.45556	-465.914
1.45833	-40.4592	2.91667	-305.5	1.45833	-465.829
1.46111	-40.4592	2.92222	-306	1.46111	-466.771
1.46389	-40.4592	2.92778	-306.2	1.46389	-466.514
1.46667	-40.4837	2.93333	-306	1.46667	-466.257
1.46944	-40.4592	2.93889	-306.1	1.46944	-465.914
1.47222	-40.4592	2.94444	-306.2	1.47222	-465.486
1.475	-40.4592	2.95	-306.1	1.475	-465.314
1.47778	-40.4592	2.95556	-306.3	1.47778	-465.229
1.48056	-40.4592	2.96111	-306.3	1.48056	-464.886
1.48333	-40.4347	2.96667	-306	1.48333	-464.971
1.48611	-40.4592	2.97222	-306	1.48611	-466.257
1.48889	-40.4347	2.97778	-306.1	1.48889	-465.657
1.49167	-40.3858	2.98333	-306.3	1.49167	-465.229
1.49444	-40.4592	2.98889	-306.6	1.49444	-465.4
1.49722	-40.4837	2.99444	-306.5	1.49722	-464.714
1.5	-40.4592	3	-306.5	1.5	-464.286
1.50278	-40.4347	3.00556	-306.6	1.50278	-464.2
1.50556	-40.4102	3.01111	-306.4	1.50556	-464.114
1.50833	-40.4592	3.01667	-306.5	1.50833	-464.371
1.51111	-40.3858	3.02222	-306.7	1.51111	-464.629
1.51389	-40.3858	3.02778	-306.6	1.51389	-464.371
1.51667	-40.4347	3.03333	-306.7	1.51667	-464.286
1.51944	-40.3858	3.03889	-306.7	1.51944	-464.029
1.52222	-40.3858	3.04444	-306.6	1.52222	-463.857
1.525	-40.3858	3.05	-306.2	1.525	-463.686
1.52778	-40.3123	3.05556	-306.7	1.52778	-463.6
1.53056	-40.3368	3.06111	-306.4	1.53056	-463.343
1.53333	-40.4347	3.06667	-306.4	1.53333	-463.257
1.53611	-40.4102	3.07222	-306.3	1.53611	-463
1.53889	-40.4102	3.07778	-306.6	1.53889	-463.086
1.54167	-40.4102	3.08333	-306.6	1.54167	-464.286
1.54444	-40.4102	3.08889	-306.8	1.54444	-463.514
1.54722	-40.3613	3.09444	-307.2	1.54722	-463.171
1.55	-40.3858	3.1	-307.2	1.55	-463.6
1.55278	-40.3858	3.10556	-307.1	1.55278	-464.029
1.55556	-40.3858	3.11111	-307	1.55556	-463.6
1.55833	-40.3858	3.11667	-306.9	1.55833	-463.514
1.56111	-40.4347	3.12222	-306.8	1.56111	-463.514
1.56389	-40.4347	3.12778	-307.1	1.56389	-463.343
1.56667	-40.3858	3.13333	-306.9	1.56667	-464.286
1.56944	-40.3613	3.13889	-307.1	1.56944	-463.857
1.57222	-40.3858	3.14444	-307.1	1.57222	-463.514
1.575	-40.3613	3.15	-306.7	1.575	-463.257
1.57778	-40.3613	3.15556	-306.6	1.57778	-463.429
1.58056	-40.3368	3.16111	-306.4	1.58056	-463.086
1.58333	-40.3368	3.16667	-306.9	1.58333	-462.914
1.58611	-40.3858	3.17222	-306.8	1.58611	-462.829
1.58889	-40.3368	3.17778	-306.7	1.58889	-462.743
1.59167	-40.4102	3.18333	-306.4	1.59167	-462.571
1.59444	-40.3858	3.18889	-306.1	1.59444	-462.143
1.59722	-40.3613	3.19444	-306.1	1.59722	-460.943
1.6	-40.3613	3.2	-306.6	1.6	-461.714
1.60278	-40.3613	3.20556	-307	1.60278	-461.8
1.60556	-40.3123	3.21111	-306.7	1.60556	-461.8
1.60833	-40.3368	3.21667	-306.7	1.60833	-461.543
1.61111	-40.3123	3.22222	-306.8	1.61111	-461.114
1.61389	-40.3613	3.22778	-307	1.61389	-461.029
1.61667	-40.3368	3.23333	-307.4	1.61667	-461.2
1.61944	-40.3368	3.23889	-307.2	1.61944	-461.629
1.62222	-40.3368	3.24444	-307.2	1.62222	-461.457
1.625	-40.3368	3.25	-307.5	1.625	-461.543
1.62778	-40.2634	3.25556	-307	1.62778	-461.114
1.63056	-40.3123	3.26111	-306.7	1.63056	-461.543
1.63333	-40.3368	3.26667	-306.9	1.63333	-460.514
1.63611	-40.3368	3.27222	-306.7	1.63611	-460.686
1.63889	-40.3123	3.27778	-307	1.63889	-460.257
1.64167	-40.2634	3.28333	-306.9	1.64167	-460
1.64444	-40.3613	3.28889	-306.6	1.64444	-459.486
1.64722	-40.3613	3.29444	-306.6	1.64722	-460.6
1.65	-40.3368	3.3	-306.7	1.65	-464.886
1.65278	-40.2634	3.30556	-306.8	1.65278	-464.371
1.65556	-40.2634	3.31111	-306.8	1.65556	-464.2
1.65833	-40.2634	3.31667	-306.4	1.65833	-463.943
1.66111	-40.3123	3.32222	-306.1	1.66111	-463.857
1.66389	-40.3368	3.32778	-306.1	1.66389	-463.429
1.66667	-40.3123	3.33333	-306.1	1.66667	-464.029
1.66944	-40.3123	3.33889	-306.2	1.66944	-463.857
1.67222	-40.3613	3.34444	-306.1	1.67222	-463.343
1.675	-40.2878	3.35	-306.2	1.675	-463.171
1.67778	-40.3368	3.35556	-306.2	1.67778	-463
1.68056	-40.3613	3.36111	-306.3	1.68056	-463
1.68333	-40.3613	3.36667	-306.3	1.68333	-462.743
1.68611	-40.3368	3.37222	-306.6	1.68611	-462.571
1.68889	-40.2634	3.37778	-306.5	1.68889	-463
1.69167	-40.2878	3.38333	-306.5	1.69167	-463.086
1.69444	-40.3368	3.38889	-306.4	1.69444	-462.829
1.69722	-40.2389	3.39444	-306.6	1.69722	-462.657
1.7	-40.2634	3.4	-306.5	1.7	-462.486
1.70278	-40.2878	3.40556	-306.7	1.70278	-462.314
1.70556	-40.2634	3.41111	-306.7	1.70556	-462.057
1.70833	-40.2878	3.41667	-306.3	1.70833	-461.971
1.71111	-40.2878	3.42222	-306.5	1.71111	-461.971
1.71389	-40.3123	3.42778	-306.6	1.71389	-463.086
1.71667	-40.2878	3.43333	-306.4	1.71667	-462.743
1.71944	-40.2878	3.43889	-306.3	1.71944	-462.229
1.72222	-40.2878	3.44444	-306.3	1.72222	-462.229
1.725	-40.2878	3.45	-306.4	1.725	-461.8
1.72778	-40.2878	3.45556	-306.1	1.72778	-461.629
1.73056	-40.3123	3.46111	-306.2	1.73056	-461.629
1.73333	-40.2634	3.46667	-306.1	1.73333	-461.371
1.73611	-40.2878	3.47222	-306.2	1.73611	-461.2
1.73889	-40.2878	3.47778	-306.7	1.73889	-461.114
1.74167	-40.2634	3.48333	-306.4	1.74167	-462.143
1.74444	-40.2389	3.48889	-306.3	1.74444	-461.714
1.74722	-40.2389	3.49444	-306.2	1.74722	-461.714
1.75	-40.2389	3.5	-306.3	1.75	-461.457
1.75278	-40.2389	3.50556	-306.4	1.75278	-461.029
1.75556	-40.2144	3.51111	-306.4	1.75556	-460.943
1.75833	-40.2144	3.51667	-306.3	1.75833	-460.771
1.76111	-40.1899	3.52222	-306.4	1.76111	-461.286
1.76389	-40.1899	3.52778	-306.5	1.76389	-461.371
1.76667	-40.1654	3.53333	-306.5	1.76667	-460.943
1.76944	-40.2389	3.53889	-306.4	1.76944	-460.943
1.77222	-40.2389	3.54444	-306.3	1.77222	-460.6
1.775	-40.2634	3.55	-306.2	1.775	-460.257
1.77778	-40.2878	3.55556	-306.3	1.77778	-460.171
1.78056	-40.2878	3.56111	-306.3	1.78056	-460.171
1.78333	-40.2144	3.56667	-306.3	1.78333	-459.829
1.78611	-40.2878	3.57222	-306.6	1.78611	-459.743
1.78889	-40.2634	3.57778	-306.6	1.78889	-459.829
1.79167	-40.2634	3.58333	-306.5	1.79167	-459.743
1.79444	-40.2634	3.58889	-306.5	1.79444	-459.914
1.79722	-40.2144	3.59444	-306.5	1.79722	-459.829
1.8	-40.2144	3.6	-306.5	1.8	-459.486
1.80278	-40.2634	3.60556	-306.4	1.80278	-459.314
1.80556	-40.2144	3.61111	-306.6	1.80556	-458.971
1.80833	-40.1899	3.61667	-306.6	1.80833	-458.714
1.81111	-40.2878	3.62222	-306.7	1.81111	-459.657
1.81389	-40.2878	3.62778	-306.7	1.81389	-459.486
1.81667	-40.2389	3.63333	-306.5	1.81667	-459.314
1.81944	-40.2389	3.63889	-306.7	1.81944	-458.8
1.82222	-40.2389	3.64444	-306.7	1.82222	-458.8
1.825	-40.2144	3.65	-306.7	1.825	-458.543
1.82778	-40.1654	3.65556	-306.7	1.82778	-459.314
1.83056	-40.1899	3.66111	-306.9	1.83056	-458.886
1.83333	-40.1899	3.66667	-306.8	1.83333	-459.914
1.83611	-40.141	3.67222	-306.8	1.83611	-459.571
1.83889	-40.1654	3.67778	-307.1	1.83889	-459.314
1.84167	-40.141	3.68333	-307.1	1.84167	-458.971
1.84444	-40.1899	3.68889	-306.8	1.84444	-458.886
1.84722	-40.141	3.69444	-306.7	1.84722	-458.8
1.85	-40.1654	3.7	-306.9	1.85	-459.657
1.85278	-40.2389	3.70556	-306.8	1.85278	-459.914
1.85556	-40.1654	3.71111	-306.6	1.85556	-458.543
1.85833	-40.2389	3.71667	-306.1	1.85833	-458.029
1.86111	-40.1899	3.72222	-306.1	1.86111	-458.371
1.86389	-40.1899	3.72778	-305.8	1.86389	-458.286
1.86667	-40.1899	3.73333	-306	1.86667	-458.714
1.86944	-40.141	3.73889	-305.9	1.86944	-459.314
1.87222	-40.1899	3.74444	-306	1.87222	-459.057
1.875	-40.1899	3.75	-305.8	1.875	-458.457
1.87778	-40.1654	3.75556	-305.8	1.87778	-459.229
1.88056	-40.1899	3.76111	-305.8	1.88056	-459.743
1.88333	-40.1654	3.76667	-305.7	1.88333	-459.657
1.88611	-40.2144	3.77222	-305.6	1.88611	-460.514
1.88889	-40.141	3.77778	-305.9	1.88889	-460.343
1.89167	-40.1899	3.78333	-305.8	1.89167	-459.4
1.89444	-40.141	3.78889	-305.8	1.89444	-459.314
1.89722	-40.2144	3.79444	-305.2	1.89722	-458.629
1.9	-40.1654	3.8	-305.1	1.9	-458.029
1.90278	-40.141	3.80556	-304.9	1.90278	-458.114
1.90556	-40.092	3.81111	-305.1	1.90556	-458.029
1.90833	-40.141	3.81667	-305.3	1.90833	-457.429
1.91111	-40.141	3.82222	-305.5	1.91111	-456.571
1.91389	-40.1654	3.82778	-305.5	1.91389	-457.686
1.91667	-40.1899	3.83333	-305.6	1.91667	-457.086
1.91944	-40.141	3.83889	-305.5	1.91944	-456.229
1.92222	-40.1165	3.84444	-305.7	1.92222	-456.229
1.925	-40.1165	3.85	-305.7	1.925	-455.886
1.92778	-40.1654	3.85556	-305.7	1.92778	-454.771
1.93056	-40.2634	3.86111	-305.7	1.93056	-454.686
1.93333	-40.141	3.86667	-305.5	1.93333	-454.257
1.93611	-40.092	3.87222	-305.7	1.93611	-453.657
1.93889	-40.1654	3.87778	-305.6	1.93889	-453.143
1.94167	-40.1654	3.88333	-305.4	1.94167	-455.2
1.94444	-40.1899	3.88889	-305.5	1.94444	-454.857
1.94722	-40.1899	3.89444	-305.8	1.94722	-454.086
1.95	-40.1654	3.9	-305.6	1.95	-454.086
1.95278	-40.1654	3.90556	-305.7	1.95278	-454.771
1.95556	-40.2144	3.91111	-305.8	1.95556	-453.914
1.95833	-40.1654	3.91667	-306.1	1.95833	-453.486
1.96111	-40.1899	3.92222	-306.2	1.96111	-452.371
1.96389	-40.1654	3.92778	-306.3	1.96389	-451.6
1.96667	-40.1899	3.93333	-306.2	1.96667	-451.6
1.96944	-40.1899	3.93889	-306.2	1.96944	-452.714
1.97222	-40.1654	3.94444	-306.1	1.97222	-453.743
1.975	-40.141	3.95	-306	1.975	-452.8
1.97778	-40.1899	3.95556	-306.4	1.97778	-458.457
1.98056	-40.1654	3.96111	-306.2	1.98056	-463.429
1.98333	-40.141	3.96667	-306.2	1.98333	-463.857
1.98611	-40.141	3.97222	-306.3	1.98611	-463.6
1.98889	-40.1654	3.97778	-306.4	1.98889	-463.257
1.99167	-40.1654	3.98333	-306.4	1.99167	-463
1.99444	-40.043	3.98889	-306.3	1.99444	-463.086
1.99722	-40.0675	3.99444	-306.3	1.99722	-463
2	-40.092	4	-306.2	2	-462.829
2.00278	-40.092	4.00556	-306.2	2.00278	-462.829
2.00556	-40.1165	4.01111	-305.9	2.00556	-462.057
2.00833	-40.1165	4.01667	-306.2	2.00833	-462.057
2.01111	-40.1165	4.02222	-306.3	2.01111	-462.229
2.01389	-40.141	4.02778	-306.2	2.01389	-462.571
2.01667	-40.1165	4.03333	-306	2.01667	-462.314
2.01944	-40.1899	4.03889	-306	2.01944	-462.229
2.02222	-40.141	4.04444	-305.9	2.02222	-461.714
2.025	-40.0675	4.05	-305.9	2.025	-461.114
2.02778	-40.1165	4.05556	-306.2	2.02778	-460.943
2.03056	-40.1165	4.06111	-306.3	2.03056	-460.686
2.03333	-40.1165	4.06667	-306.2	2.03333	-460.429
2.03611	-40.141	4.07222	-306.2	2.03611	-459.657
2.03889	-40.1165	4.07778	-306.2	2.03889	-459.914
2.04167	-40.0186	4.08333	-306.3	2.04167	-459.571
2.04444	-40.1165	4.08889	-306.2	2.04444	-459.4
2.04722	-40.092	4.09444	-305.9	2.04722	-459.314
2.05	-40.0675	4.1	-305.8	2.05	-459.486
2.05278	-40.0675	4.10556	-305.9	2.05278	-459.057
2.05556	-40.0186	4.11111	-305.8	2.05556	-458.886
2.05833	-40.092	4.11667	-306	2.05833	-458.8
2.06111	-40.0186	4.12222	-306.3	2.06111	-458.543
2.06389	-40.1165	4.12778	-306.1	2.06389	-457.943
2.06667	-40.0675	4.13333	-306.2	2.06667	-458.029
2.06944	-40.0675	4.13889	-306.2	2.06944	-457.857
2.07222	-40.1165	4.14444	-306.1	2.07222	-457.6
2.075	-40.092	4.15	-306.1	2.075	-457.771
2.07778	-40.0675	4.15556	-306.4	2.07778	-457.857
2.08056	-40.1165	4.16111	-306.1	2.08056	-459.229
2.08333	-40.092	4.16667	-306	2.08333	-458.286
2.08611	-40.0675	4.17222	-306.1	2.08611	-456.4
2.08889	-40.0675	4.17778	-306.2	2.08889	-454.514
2.09167	-39.9941	4.18333	-306.4	2.09167	-447.229
2.09444	-40.043	4.18889	-306.2	2.09444	-446.543
2.09722	-40.0186	4.19444	-306.3	2.09722	-446.714
2.1	-40.0186	4.2	-306.4	2.1	-446.457
2.10278	-40.043	4.20556	-306.4	2.10278	-450.314
2.10556	-40.0675	4.21111	-306.4	2.10556	-456.829
2.10833	-40.0675	4.21667	-306.4	2.10833	-456.486
2.11111	-40.0675	4.22222	-306.6	2.11111	-458.543
2.11389	-40.1165	4.22778	-306.7	2.11389	-458.886
2.11667	-40.1165	4.23333	-306.6	2.11667	-458.114
2.11944	-40.092	4.23889	-306.5	2.11944	-457.771
2.12222	-40.092	4.24444	-306.8	2.12222	-457.771
2.125	-40.0675	4.25	-306.5	2.125	-458.114
2.12778	-40.0675	4.25556	-306.5	2.12778	-458.029
2.13056	-40.043	4.26111	-306.6	2.13056	-458.029
2.13333	-40.0675	4.26667	-306.7	2.13333	-456.914
2.13611	-39.9941	4.27222	-306.7	2.13611	-456.4
2.13889	-40.043	4.27778	-306.9	2.13889	-456.229
2.14167	-40.043	4.28333	-306.5	2.14167	-457.771
2.14444	-40.043	4.28889	-306.5	2.14444	-457.343
2.14722	-40.0186	4.29444	-306.5	2.14722	-456.914
2.15	-40.043	4.3	-306.4	2.15	-456.314
2.15278	-40.0675	4.30556	-306.4	2.15278	-455.029
2.15556	-40.043	4.31111	-306.2	2.15556	-454.6
2.15833	-39.9941	4.31667	-306.7	2.15833	-454.086
2.16111	-40.0186	4.32222	-306.6	2.16111	-461.8
2.16389	-39.9941	4.32778	-306.5	2.16389	-462.143
2.16667	-39.9696	4.33333	-306.6	2.16667	-461.971
2.16944	-40.0186	4.33889	-306.3	2.16944	-461.886
2.17222	-40.0186	4.34444	-306.6	2.17222	-462.057
2.175	-40.092	4.35	-307	2.175	-462.057
2.17778	-39.9941	4.35556	-307	2.17778	-461.457
2.18056	-39.9941	4.36111	-307	2.18056	-461.8
2.18333	-39.9941	4.36667	-306.4	2.18333	-461.371
2.18611	-39.9696	4.37222	-305.8	2.18611	-460.943
2.18889	-39.9696	4.37778	-305.6	2.18889	-461.457
2.19167	-39.9941	4.38333	-305.9	2.19167	-461.8
2.19444	-40.043	4.38889	-305.9	2.19444	-461.714
2.19722	-39.9696	4.39444	-306	2.19722	-461.371
2.2	-39.9941	4.4	-305.9	2.2	-461.2
2.20278	-40.0186	4.40556	-306.1	2.20278	-460.771
2.20556	-40.043	4.41111	-306.2	2.20556	-460.257
2.20833	-40.0675	4.41667	-305.8	2.20833	-459.057
2.21111	-40.043	4.42222	-306	2.21111	-461.714
2.21389	-40.0186	4.42778	-306.3	2.21389	-461.457
2.21667	-39.9696	4.43333	-306.2	2.21667	-460.343
2.21944	-40.0186	4.43889	-306.2	2.21944	-459.571
2.22222	-40.043	4.44444	-306.1	2.22222	-460.086
2.225	-39.9941	4.45	-306.1	2.225	-459.4
2.22778	-39.9941	4.45556	-306.4	2.22778	-459.486
2.23056	-40.043	4.46111	-306.6	2.23056	-459.657
2.23333	-39.9941	4.46667	-306.3	2.23333	-461.114
2.23611	-40.043	4.47222	-306.1	2.23611	-461.457
2.23889	-39.9696	4.47778	-306.1	2.23889	-460.857
2.24167	-39.9941	4.48333	-306.4	2.24167	-461.029
2.24444	-39.9941	4.48889	-306.1	2.24444	-461.114
2.24722	-39.9941	4.49444	-305.9	2.24722	-460.771
2.25	-40.0186	4.5	-306.2	2.25	-460.171
2.25278	-39.9451	4.50556	-306.2	2.25278	-459.571
2.25556	-40.0186	4.51111	-306.2	2.25556	-459.143
2.25833	-40.043	4.51667	-306.2	2.25833	-458.714
2.26111	-39.9941	4.52222	-306	2.26111	-458.371
2.26389	-40.043	4.52778	-306.5	2.26389	-458.886
2.26667	-40.0186	4.53333	-306.4	2.26667	-460.6
2.26944	-40.0186	4.53889	-306.3	2.26944	-459.914
2.27222	-39.9941	4.54444	-306.5	2.27222	-459.829
2.275	-40.0186	4.55	-306.6	2.275	-459.743
2.27778	-39.9941	4.55556	-306.6	2.27778	-459.571
2.28056	-39.9696	4.56111	-306.7	2.28056	-459.657
2.28333	-40.043	4.56667	-306.9	2.28333	-460
2.28611	-40.0186	4.57222	-306.6	2.28611	-461.2
2.28889	-39.9696	4.57778	-306.7	2.28889	-461.8
2.29167	-40.0186	4.58333	-306.6	2.29167	-461.714
2.29444	-39.9206	4.58889	-306.3	2.29444	-461.457
2.29722	-39.9696	4.59444	-306.3	2.29722	-460.343
2.3	-39.9451	4.6	-306.4	2.3	-460.257
2.30278	-39.9451	4.60556	-306.7	2.30278	-460.171
2.30556	-39.9696	4.61111	-306.5	2.30556	-461.029
2.30833	-39.9941	4.61667	-306.6	2.30833	-460.857
2.31111	-40.0675	4.62222	-306.5	2.31111	-460.514
2.31389	-39.9696	4.62778	-306.6	2.31389	-460.771
2.31667	-39.9206	4.63333	-306.6	2.31667	-461.8
2.31944	-39.8962	4.63889	-306.7	2.31944	-462.057
2.32222	-39.8227	4.64444	-306.6	2.32222	-463.686
2.325	-39.9206	4.65	-306.8	2.325	-463.429
2.32778	-39.8962	4.65556	-306.8	2.32778	-463.514
2.33056	-39.8717	4.66111	-306.6	2.33056	-462.657
2.33333	-39.8472	4.66667	-306.5	2.33333	-462.143
2.33611	-39.9206	4.67222	-306.2	2.33611	-461.629
2.33889	-39.8472	4.67778	-306.6	2.33889	-461.029
2.34167	-39.8717	4.68333	-306.7	2.34167	-460.943
2.34444	-39.9451	4.68889	-306.8	2.34444	-460.857
2.34722	-39.9451	4.69444	-307.3	2.34722	-461.629
2.35	-39.8717	4.7	-307.2	2.35	-461.114
2.35278	-39.9206	4.70556	-306.9	2.35278	-460.857
2.35556	-39.9696	4.71111	-306.9	2.35556	-460.771
2.35833	-39.8962	4.71667	-307	2.35833	-461.286
2.36111	-39.8962	4.72222	-306.7	2.36111	-461.714
2.36389	-39.9451	4.72778	-306.1	2.36389	-460.686
2.36667	-39.8717	4.73333	-306.2	2.36667	-460.086
2.36944	-39.8717	4.73889	-306.1	2.36944	-459.829
2.37222	-39.8962	4.74444	-306	2.37222	-459.229
2.375	-39.9941	4.75	-306	2.375	-458.886
2.37778	-39.9696	4.75556	-305.8	2.37778	-458.2
2.38056	-39.9941	4.76111	-305.9	2.38056	-458.114
2.38333	-39.9451	4.76667	-306	2.38333	-458.029
2.38611	-39.8962	4.77222	-306.2	2.38611	-457.771
2.38889	-39.9941	4.77778	-306.2	2.38889	-457.343
2.39167	-39.9941	4.78333	-305.9	2.39167	-457.429
2.39444	-39.9696	4.78889	-305.7	2.39444	-456.486
2.39722	-39.9206	4.79444	-305.7	2.39722	-456.571
2.4	-39.9451	4.8	-305.8	2.4	-457.257
2.40278	-39.9941	4.80556	-305.8	2.40278	-457.257
2.40556	-39.9451	4.81111	-305.8	2.40556	-457
2.40833	-39.9696	4.81667	-305.8	2.40833	-456.4
2.41111	-39.9451	4.82222	-305.8	2.41111	-455.8
2.41389	-39.9696	4.82778	-305.5	2.41389	-456.057
2.41667	-39.9206	4.83333	-305.7	2.41667	-455.457
2.41944	-39.9206	4.83889	-305.7	2.41944	-454.857
2.42222	-39.9451	4.84444	-305.9	2.42222	-455.114
2.425	-39.9206	4.85	-306	2.425	-456.229
2.42778	-39.9451	4.85556	-306.3	2.42778	-456.4
2.43056	-39.9696	4.86111	-306.6	2.43056	-455.114
2.43333	-39.8962	4.86667	-306.4	2.43333	-454.6
2.43611	-39.8717	4.87222	-306.2	2.43611	-454.6
2.43889	-39.9206	4.87778	-306.1	2.43889	-457.343
2.44167	-39.8962	4.88333	-305.9	2.44167	-459.571
2.44444	-39.8962	4.88889	-306	2.44444	-458.886
2.44722	-39.8962	4.89444	-306.3	2.44722	-458.629
2.45	-39.8962	4.9	-306.2	2.45	-458.029
2.45278	-39.8962	4.90556	-306	2.45278	-458.714
2.45556	-39.8962	4.91111	-306.3	2.45556	-457.857
2.45833	-39.8472	4.91667	-306.2	2.45833	-457.343
2.46111	-39.8717	4.92222	-306.4	2.46111	-456.657
2.46389	-39.9206	4.92778	-306.6	2.46389	-455.629
2.46667	-39.9206	4.93333	-306.5	2.46667	-455.029
2.46944	-39.9451	4.93889	-305.5	2.46944	-456.829
2.47222	-39.9206	4.94444	-305.7	2.47222	-456.914
2.475	-39.8717	4.95	-305.8	2.475	-456.486
2.47778	-39.9206	4.95556	-305.7	2.47778	-456.143
2.48056	-39.8472	4.96111	-305.7	2.48056	-455.629
2.48333	-39.8962	4.96667	-305.6	2.48333	-457.6
2.48611	-39.8962	4.97222	-305.7	2.48611	-463.514
2.48889	-39.8472	4.97778	-305.5	2.48889	-463
2.49167	-39.8472	4.98333	-305.6	2.49167	-462.486
2.49444	-39.8717	4.98889	-305.5	2.49444	-462.229
2.49722	-39.8227	4.99444	-305.4	2.49722	-462.057
2.5	-39.8227	5	-305.5	2.5	-461.886
2.50278	-39.8472	5.00556	-305.3	2.50278	-461.971
2.50556	-39.8472	5.01111	-305	2.50556	-461.629
2.50833	-39.8962	5.01667	-305.1	2.50833	-460.943
2.51111	-39.8472	5.02222	-305.6	2.51111	-460.429
2.51389	-39.8962	5.02778	-305.5	2.51389	-460
2.51667	-39.8717	5.03333	-305.2	2.51667	-459.743
2.51944	-39.8472	5.03889	-305.1	2.51944	-460.343
2.52222	-39.8717	5.04444	-305.3	2.52222	-463.343
2.525	-39.8717	5.05	-305.5	2.525	-462.743
2.52778	-39.8717	5.05556	-305.3	2.52778	-462.229
2.53056	-39.8472	5.06111	-305.2	2.53056	-462.057
2.53333	-39.8717	5.06667	-305.1	2.53333	-462.229
2.53611	-39.8227	5.07222	-305.2	2.53611	-461.8
2.53889	-39.8472	5.07778	-305.1	2.53889	-460.686
2.54167	-39.8227	5.08333	-304.9	2.54167	-460.6
2.54444	-39.8962	5.08889	-305.1	2.54444	-460.429
2.54722	-39.8472	5.09444	-305.2	2.54722	-461.029
2.55	-39.8472	5.1	-305.2	2.55	-460.6
2.55278	-39.8227	5.10556	-305.3	2.55278	-460.257
2.55556	-39.8962	5.11111	-305.3	2.55556	-459.914
2.55833	-39.9206	5.11667	-305.3	2.55833	-459.657
2.56111	-39.8717	5.12222	-305.1	2.56111	-459.143
2.56389	-39.8472	5.12778	-305.3	2.56389	-459.143
2.56667	-39.8962	5.13333	-305.5	2.56667	-458.2
2.56944	-39.8717	5.13889	-305.3	2.56944	-459.057
2.57222	-39.8717	5.14444	-305.3	2.57222	-460.943
2.575	-39.8227	5.15	-305.2	2.575	-460.086
2.57778	-39.8472	5.15556	-305.5	2.57778	-460.086
2.58056	-39.8227	5.16111	-305.3	2.58056	-459.914
2.58333	-39.8227	5.16667	-305.3	2.58333	-460.086
2.58611	-39.8472	5.17222	-305.3	2.58611	-460.171
2.58889	-39.8472	5.17778	-305.4	2.58889	-459.229
2.59167	-39.8472	5.18333	-305.3	2.59167	-458.971
2.59444	-39.8472	5.18889	-305.2	2.59444	-458.114
2.59722	-39.7493	5.19444	-305.3	2.59722	-460.771
2.6	-39.7982	5.2	-305.3	2.6	-460.6
2.60278	-39.7738	5.20556	-305.2	2.60278	-460.257
2.60556	-39.7982	5.21111	-305.1	2.60556	-459.829
2.60833	-39.8227	5.21667	-305.1	2.60833	-459.571
2.61111	-39.8717	5.22222	-305.3	2.61111	-458.886
2.61389	-39.8717	5.22778	-305.2	2.61389	-458.2
2.61667	-39.8962	5.23333	-305.4	2.61667	-458.371
2.61944	-39.8472	5.23889	-305.3	2.61944	-458.2
2.62222	-39.8717	5.24444	-305.5	2.62222	-458.029
2.625	-39.8717	5.25	-305.4	2.625	-457.771
2.62778	-39.8472	5.25556	-305.5	2.62778	-457.943
2.63056	-39.7982	5.26111	-305.5	2.63056	-458.114
2.63333	-39.7738	5.26667	-305.4	2.63333	-458.2
2.63611	-39.8227	5.27222	-305.4	2.63611	-458.2
2.63889	-39.7738	5.27778	-305.5	2.63889	-456.571
2.64167	-39.7738	5.28333	-305.4	2.64167	-456.4
2.64444	-39.7982	5.28889	-305.5	2.64444	-456.143
2.64722	-39.7982	5.29444	-305.7	2.64722	-456.571
2.65	-39.7982	5.3	-305.5	2.65	-462.229
2.65278	-39.7982	5.30556	-305.5	2.65278	-463.086
2.65556	-39.8227	5.31111	-305.4	2.65556	-462.571
2.65833	-39.7982	5.31667	-305.6	2.65833	-462.571
2.66111	-39.8227	5.32222	-305.4	2.66111	-462.057
2.66389	-39.7493	5.32778	-305.2	2.66389	-461.886
2.66667	-39.7493	5.33333	-305.1	2.66667	-461.286
2.66944	-39.7248	5.33889	-305.5	2.66944	-461.543
2.67222	-39.7738	5.34444	-305.6	2.67222	-460.857
2.675	-39.8717	5.35	-305.4	2.675	-460.514
2.67778	-39.8472	5.35556	-305.3	2.67778	-460.686
2.68056	-39.8472	5.36111	-305.2	2.68056	-461.286
2.68333	-39.8227	5.36667	-305.1	2.68333	-460.771
2.68611	-39.8962	5.37222	-304.8	2.68611	-460.6
2.68889	-39.8227	5.37778	-305	2.68889	-460.343
2.69167	-39.7738	5.38333	-304.8	2.69167	-459.914
2.69444	-39.7248	5.38889	-304.7	2.69444	-460.343
2.69722	-39.7982	5.39444	-304.9	2.69722	-460.771
2.7	-39.7982	5.4	-304.9	2.7	-460.257
2.70278	-39.8472	5.40556	-305.1	2.70278	-459.829
2.70556	-39.8227	5.41111	-304.9	2.70556	-459.657
2.70833	-39.8227	5.41667	-304.7	2.70833	-459.057
2.71111	-39.7003	5.42222	-304.9	2.71111	-459.143
2.71389	-39.7493	5.42778	-304.8	2.71389	-459.657
2.71667	-39.7493	5.43333	-304.8	2.71667	-459.914
2.71944	-39.8227	5.43889	-304.5	2.71944	-459.4
2.72222	-39.7493	5.44444	-304.6	2.72222	-458.714
2.725	-39.7493	5.45	-304.6	2.725	-458.543
2.72778	-39.7738	5.45556	-304.7	2.72778	-457.943
2.73056	-39.7982	5.46111	-305	2.73056	-459.4
2.73333	-39.7982	5.46667	-304.5	2.73333	-460.429
2.73611	-39.8227	5.47222	-304.5	2.73611	-460.257
2.73889	-39.7982	5.47778	-304.5	2.73889	-459.914
2.74167	-39.8472	5.48333	-304.5	2.74167	-460.086
2.74444	-39.7982	5.48889	-304.7	2.74444	-459.314
2.74722	-39.8227	5.49444	-304.8	2.74722	-459.229
2.75	-39.7738	5.5	-304.7	2.75	-458.629
2.75278	-39.8472	5.50556	-304.6	2.75278	-457.857
2.75556	-39.8227	5.51111	-304.8	2.75556	-457.6
2.75833	-39.7738	5.51667	-304.4	2.75833	-457.086
2.76111	-39.7493	5.52222	-304.4	2.76111	-457.257
2.76389	-39.7982	5.52778	-304.6	2.76389	-456.4
2.76667	-39.8227	5.53333	-304.9	2.76667	-456.143
2.76944	-39.7738	5.53889	-304.7	2.76944	-455.886
2.77222	-39.7982	5.54444	-304.6	2.77222	-456.829
2.775	-39.7982	5.55	-304.6	2.775	-457.257
2.77778	-39.7493	5.55556	-304.7	2.77778	-458.543
2.78056	-39.7738	5.56111	-304.9	2.78056	-459.314
2.78333	-39.8227	5.56667	-304.7	2.78333	-458.629
2.78611	-39.7982	5.57222	-304.5	2.78611	-458.543
2.78889	-39.7738	5.57778	-304.4	2.78889	-459.057
2.79167	-39.7982	5.58333	-304.6	2.79167	-459.571
2.79444	-39.7738	5.58889	-305	2.79444	-460.686
2.79722	-39.7248	5.59444	-305.2	2.79722	-459.829
2.8	-39.7982	5.6	-305.2	2.8	-459.4
2.80278	-39.7248	5.60556	-305.8	2.80278	-459.314
2.80556	-39.7493	5.61111	-305.8	2.80556	-459.4
2.80833	-39.7493	5.61667	-305.4	2.80833	-459.486
2.81111	-39.7738	5.62222	-305.4	2.81111	-459.143
2.81389	-39.7982	5.62778	-305.2	2.81389	-459.314
2.81667	-39.7738	5.63333	-305.2	2.81667	-459.229
2.81944	-39.7738	5.63889	-305.2	2.81944	-459.914
2.82222	-39.7493	5.64444	-305.2	2.82222	-459.143
2.825	-39.7982	5.65	-305	2.825	-458.971
2.82778	-39.7003	5.65556	-304.9	2.82778	-458.8
2.83056	-39.7493	5.66111	-305	2.83056	-458.8
2.83333	-39.7493	5.66667	-305.2	2.83333	-458.286
2.83611	-39.7493	5.67222	-305.2	2.83611	-458.543
2.83889	-39.7738	5.67778	-305.1	2.83889	-458.286
2.84167	-39.7248	5.68333	-305	2.84167	-458.2
2.84444	-39.7248	5.68889	-305.1	2.84444	-457.429
2.84722	-39.7738	5.69444	-305.1	2.84722	-457.257
2.85	-39.7248	5.7	-305.1	2.85	-457.514
2.85278	-39.7248	5.70556	-305	2.85278	-457.514
2.85556	-39.7248	5.71111	-305.1	2.85556	-457.086
2.85833	-39.7493	5.71667	-305.3	2.85833	-457.943
2.86111	-39.7493	5.72222	-305.4	2.86111	-457.6
2.86389	-39.7003	5.72778	-305.3	2.86389	-457.514
2.86667	-39.7493	5.73333	-305.2	2.86667	-457.086
2.86944	-39.7003	5.73889	-305.2	2.86944	-456.486
2.87222	-39.7003	5.74444	-305.5	2.87222	-456.829
2.875	-39.7003	5.75	-305.1	2.875	-456.743
2.87778	-39.7493	5.75556	-305.1	2.87778	-456.486
2.88056	-39.6514	5.76111	-305.1	2.88056	-455.886
2.88333	-39.7493	5.76667	-305.1	2.88333	-455.2
2.88611	-39.7248	5.77222	-305.2	2.88611	-454
2.88889	-39.7248	5.77778	-305.3	2.88889	-453.743
2.89167	-39.7493	5.78333	-305.4	2.89167	-453.914
2.89444	-39.7003	5.78889	-305.3	2.89444	-453.657
2.89722	-39.6514	5.79444	-305.2	2.89722	-453.229
2.9	-39.7493	5.8	-305.2	2.9	-452.714
2.90278	-39.7003	5.80556	-305	2.90278	-454.257
2.90556	-39.7003	5.81111	-305.4	2.90556	-454.429
2.90833	-39.7493	5.81667	-305.3	2.90833	-454.171
2.91111	-39.7003	5.82222	-305.1	2.91111	-454
2.91389	-39.7003	5.82778	-305	2.91389	-453.486
2.91667	-39.6758	5.83333	-305.1	2.91667	-452.714
2.91944	-39.7738	5.83889	-305	2.91944	-453.4
2.92222	-39.7493	5.84444	-305.2	2.92222	-454.257
2.925	-39.7738	5.85	-305.2	2.925	-454.429
2.92778	-39.6758	5.85556	-305.5	2.92778	-455.971
2.93056	-39.7003	5.86111	-305.5	2.93056	-461.8
2.93333	-39.7248	5.86667	-305.5	2.93333	-461.029
2.93611	-39.7248	5.87222	-305.3	2.93611	-460.6
2.93889	-39.7248	5.87778	-305.2	2.93889	-460.257
2.94167	-39.6514	5.88333	-305.5	2.94167	-459.914
2.94444	-39.7003	5.88889	-305.6	2.94444	-460.429
2.94722	-39.6758	5.89444	-305.2	2.94722	-460.257
2.95	-39.7003	5.9	-304.9	2.95	-459.229
2.95278	-39.7248	5.90556	-305.1	2.95278	-459.057
2.95556	-39.7493	5.91111	-305.4	2.95556	-459.314
2.95833	-39.7003	5.91667	-305.1	2.95833	-459.143
2.96111	-39.7248	5.92222	-305.1	2.96111	-458.886
2.96389	-39.7003	5.92778	-305.1	2.96389	-459.057
2.96667	-39.6514	5.93333	-305.2	2.96667	-458.543
2.96944	-39.6758	5.93889	-305.1	2.96944	-459.143
2.97222	-39.6514	5.94444	-304.9	2.97222	-459.657
2.975	-39.6758	5.95	-305.1	2.975	-459.743
2.97778	-39.6758	5.95556	-305.2	2.97778	-459.4
2.98056	-39.6758	5.96111	-304.8	2.98056	-459.314
2.98333	-39.7493	5.96667	-304.7	2.98333	-459.314
2.98611	-39.7003	5.97222	-304.9	2.98611	-458.8
2.98889	-39.7003	5.97778	-305.1	2.98889	-458.8
2.99167	-39.6514	5.98333	-305	2.99167	-458.714
2.99444	-39.6514	5.98889	-304.9	2.99444	-459.057
2.99722	-39.6024	5.99444	-305.2	2.99722	-458.543
3	-39.7248	6	-305.2	3	-458.457
3.00278	-39.5779	6.00556	-304.9	3.00278	-458.2
3.00556	-39.6269	6.01111	-305.2	3.00556	-458.114
3.00833	-39.6024	6.01667	-305.1	3.00833	-457.771
3.01111	-39.6269	6.02222	-305.1	3.01111	-457.6
3.01389	-39.5779	6.02778	-305.4	3.01389	-458.029
3.01667	-39.6514	6.03333	-305.2	3.01667	-457.686
3.01944	-39.6269	6.03889	-305.1	3.01944	-457.429
3.02222	-39.6758	6.04444	-304.9	3.02222	-457.6
3.025	-39.6758	6.05	-305.5	3.025	-457.086
3.02778	-39.6269	6.05556	-305.2	3.02778	-457.257
3.03056	-39.6514	6.06111	-304.9	3.03056	-457.257
3.03333	-39.6758	6.06667	-304.7	3.03333	-456.829
3.03611	-39.6269	6.07222	-304.8	3.03611	-458.371
3.03889	-39.6514	6.07778	-305	3.03889	-459.143
3.04167	-39.6514	6.08333	-305.1	3.04167	-459.4
3.04444	-39.6269	6.08889	-305.3	3.04444	-458.543
3.04722	-39.6024	6.09444	-305.2	3.04722	-458.2
3.05	-39.6269	6.1	-305.5	3.05	-458.286
3.05278	-39.6514	6.10556	-305.3	3.05278	-458.886
3.05556	-39.6269	6.11111	-305.1	3.05556	-458.371
3.05833	-39.6758	6.11667	-304.9	3.05833	-458.029
3.06111	-39.6024	6.12222	-305.2	3.06111	-457.771
3.06389	-39.6514	6.12778	-305	3.06389	-457.686
3.06667	-39.6269	6.13333	-305.3	3.06667	-457.6
3.06944	-39.6024	6.13889	-305.2	3.06944	-457.257
3.07222	-39.6269	6.14444	-305.2	3.07222	-457.257
3.075	-39.6758	6.15	-305.3	3.075	-457.343
3.07778	-39.6514	6.15556	-305.4	3.07778	-457.6
3.08056	-39.6269	6.16111	-305.2	3.08056	-457.771
3.08333	-39.6024	6.16667	-305.5	3.08333	-457.686
3.08611	-39.5779	6.17222	-305.4	3.08611	-457.6
3.08889	-39.5779	6.17778	-305.6	3.08889	-457.6
3.09167	-39.6269	6.18333	-305.5	3.09167	-457.686
3.09444	-39.6024	6.18889	-305.5	3.09444	-457.686
3.09722	-39.6269	6.19444	-305.5	3.09722	-457.857
3.1	-39.6758	6.2	-305.9	3.1	-457.257
3.10278	-39.5779	6.20556	-305.9	3.10278	-456.571
3.10556	-39.6269	6.21111	-305.8	3.10556	-456.486
3.10833	-39.6024	6.21667	-305.6	3.10833	-456.571
3.11111	-39.6269	6.22222	-305.9	3.11111	-456.4
3.11389	-39.6024	6.22778	-305.7	3.11389	-456.057
3.11667	-39.6024	6.23333	-305.7	3.11667	-455.8
3.11944	-39.5534	6.23889	-306.2	3.11944	-456.229
3.12222	-39.5779	6.24444	-305.9	3.12222	-456.057
3.125	-39.6024	6.25	-305.7	3.125	-456.486
3.12778	-39.6024	6.25556	-306	3.12778	-455.971
3.13056	-39.6024	6.26111	-305.9	3.13056	-456.057
3.13333	-39.6269	6.26667	-306.1	3.13333	-455.8
3.13611	-39.6024	6.27222	-306.4	3.13611	-456.143
3.13889	-39.6024	6.27778	-306.3	3.13889	-456.143
3.14167	-39.5779	6.28333	-306	3.14167	-455.286
3.14444	-39.6269	6.28889	-306	3.14444	-455.286
3.14722	-39.6269	6.29444	-305.9	3.14722	-454.857
3.15	-39.6024	6.3	-305.6	3.15	-455.029
3.15278	-39.5779	6.30556	-306	3.15278	-455.114
3.15556	-39.5534	6.31111	-306	3.15556	-455.371
3.15833	-39.5045	6.31667	-305.9	3.15833	-454.771
3.16111	-39.5045	6.32222	-306	3.16111	-454
3.16389	-39.529	6.32778	-305.8	3.16389	-454.086
3.16667	-39.5534	6.33333	-305.9	3.16667	-453.571
3.16944	-39.5779	6.33889	-305.8	3.16944	-452.971
3.17222	-39.5534	6.34444	-305.6	3.17222	-452.114
3.175	-39.5045	6.35	-305.6	3.175	-450.229
3.17778	-39.5779	6.35556	-305.6	3.17778	-450.486
3.18056	-39.529	6.36111	-305.4	3.18056	-448.771
3.18333	-39.5045	6.36667	-305.5	3.18333	-448.429
3.18611	-39.5779	6.37222	-305.8	3.18611	-448.686
3.18889	-39.5534	6.37778	-305.7	3.18889	-448.343
3.19167	-39.6269	6.38333	-305.6	3.19167	-448.257
3.19444	-39.6024	6.38889	-305.3	3.19444	-445.343
3.19722	-39.5779	6.39444	-305	3.19722	-444.143
3.2	-39.6024	6.4	-305.3	3.2	-445.086
3.20278	-39.6024	6.40556	-305.2	3.20278	-444.486
3.20556	-39.5779	6.41111	-304.9	3.20556	-444.143
3.20833	-39.6269	6.41667	-305.1	3.20833	-444.143
3.21111	-39.5779	6.42222	-305.3	3.21111	-446.629
3.21389	-39.5045	6.42778	-305.5	3.21389	-454
3.21667	-39.5534	6.43333	-305.3	3.21667	-453.4
3.21944	-39.5534	6.43889	-305	3.21944	-454.6
3.22222	-39.5779	6.44444	-305.1	3.22222	-455.543
3.225	-39.5779	6.45	-305.5	3.225	-454.857
3.22778	-39.5534	6.45556	-306.1	3.22778	-454.086
3.23056	-39.5779	6.46111	-306.1	3.23056	-452.971
3.23333	-39.5534	6.46667	-306	3.23333	-452.886
3.23611	-39.5534	6.47222	-306.1	3.23611	-452.457
3.23889	-39.529	6.47778	-306.4	3.23889	-452.371
3.24167	-39.5534	6.48333	-306.4	3.24167	-462.229
3.24444	-39.529	6.48889	-306.4	3.24444	-461.971
3.24722	-39.5779	6.49444	-306.3	3.24722	-461.457
3.25	-39.5534	6.5	-306.1	3.25	-460.686
3.25278	-39.529	6.50556	-306.4	3.25278	-460.6
3.25556	-39.5045	6.51111	-306.5	3.25556	-460
3.25833	-39.529	6.51667	-306.6	3.25833	-459.743
3.26111	-39.4776	6.52222	-306.5	3.26111	-459.914
3.26389	-39.5045	6.52778	-306	3.26389	-459.657
3.26667	-39.529	6.53333	-306.1	3.26667	-458.971
3.26944	-39.529	6.53889	-305.9	3.26944	-458.629
3.27222	-39.5534	6.54444	-305.7	3.27222	-458.714
3.275	-39.529	6.55	-305.7	3.275	-458.029
3.27778	-39.529	6.55556	-305.7	3.27778	-457.686
3.28056	-39.529	6.56111	-305.6	3.28056	-457.343
3.28333	-39.529	6.56667	-305.7	3.28333	-458.114
3.28611	-39.529	6.57222	-305.8	3.28611	-460.257
3.28889	-39.4727	6.57778	-305.9	3.28889	-458.2
3.29167	-39.529	6.58333	-305.8	3.29167	-457.686
3.29444	-39.5779	6.58889	-306	3.29444	-457.343
3.29722	-39.5534	6.59444	-306.2	3.29722	-457.6
3.3	-39.5534	6.6	-305.8	3.3	-456.914
3.30278	-39.5534	6.60556	-305.5	3.30278	-456.743
3.30556	-39.5534	6.61111	-306	3.30556	-456.657
3.30833	-39.5534	6.61667	-305.8	3.30833	-456.914
3.31111	-39.5045	6.62222	-305.7	3.31111	-456.914
3.31389	-39.48	6.62778	-305.5	3.31389	-457
3.31667	-39.529	6.63333	-306.1	3.31667	-456.914
3.31944	-39.5779	6.63889	-306	3.31944	-456.486
3.32222	-39.529	6.64444	-305.9	3.32222	-457.171
3.325	-39.5779	6.65	-306.4	3.325	-456.486
3.32778	-39.5534	6.65556	-306.5	3.32778	-456.486
3.33056	-39.5534	6.66111	-306.1	3.33056	-456.314
3.33333	-39.5534	6.66667	-306	3.33333	-456.229
3.33611	-39.529	6.67222	-306.1	3.33611	-456.229
3.33889	-39.529	6.67778	-306.3	3.33889	-456.743
3.34167	-39.5534	6.68333	-306.3	3.34167	-456.229
3.34444	-39.5534	6.68889	-306.3	3.34444	-455.971
3.34722	-39.5779	6.69444	-306.2	3.34722	-456.314
3.35	-39.5779	6.7	-306.4	3.35	-456.143
3.35278	-39.5045	6.70556	-306.4	3.35278	-456.486
3.35556	-39.529	6.71111	-306.1	3.35556	-456.314
3.35833	-39.529	6.71667	-306.2	3.35833	-456.143
3.36111	-39.529	6.72222	-306.2	3.36111	-455.714
3.36389	-39.5534	6.72778	-306.4	3.36389	-455.286
3.36667	-39.5045	6.73333	-306.5	3.36667	-455.286
3.36944	-39.529	6.73889	-306.5	3.36944	-455.029
3.37222	-39.529	6.74444	-306.1	3.37222	-462.486
3.375	-39.5045	6.75	-305.9	3.375	-463.514
3.37778	-39.458	6.75556	-306.2	3.37778	-463.171
3.38056	-39.5534	6.76111	-306.2	3.38056	-462.829
3.38333	-39.5779	6.76667	-306	3.38333	-462.829
3.38611	-39.5045	6.77222	-306	3.38611	-462.829
3.38889	-39.48	6.77778	-306.1	3.38889	-462.829
3.39167	-39.5045	6.78333	-306	3.39167	-462.4
3.39444	-39.5045	6.78889	-306	3.39444	-462.057
3.39722	-39.4776	6.79444	-305.9	3.39722	-461.457
3.4	-39.4653	6.8	-305.9	3.4	-460.771
3.40278	-39.48	6.80556	-306.2	3.40278	-460.429
3.40556	-39.5045	6.81111	-306.2	3.40556	-459.571
3.40833	-39.4751	6.81667	-306.6	3.40833	-460.514
3.41111	-39.4678	6.82222	-306.7	3.41111	-461.543
3.41389	-39.4531	6.82778	-306.9	3.41389	-461.457
3.41667	-39.48	6.83333	-306.9	3.41667	-461.2
3.41944	-39.4286	6.83889	-306.8	3.41944	-461.029
3.42222	-39.529	6.84444	-306.9	3.42222	-460.857
3.425	-39.5045	6.85	-306.8	3.425	-460.943
3.42778	-39.5045	6.85556	-306.4	3.42778	-460.686
3.43056	-39.5045	6.86111	-306.4	3.43056	-460.6
3.43333	-39.529	6.86667	-306.4	3.43333	-460.686
3.43611	-39.4604	6.87222	-306.3	3.43611	-460.429
3.43889	-39.4702	6.87778	-306.2	3.43889	-460.171
3.44167	-39.48	6.88333	-306.3	3.44167	-459.657
3.44444	-39.48	6.88889	-306.5	3.44444	-460.171
3.44722	-39.48	6.89444	-306.4	3.44722	-459.657
3.45	-39.5045	6.9	-306.4	3.45	-459.143
3.45278	-39.5045	6.90556	-306.5	3.45278	-458.629
3.45556	-39.5045	6.91111	-306.3	3.45556	-458.543
3.45833	-39.5045	6.91667	-306.3	3.45833	-458.2
3.46111	-39.4776	6.92222	-305.8	3.46111	-458.286
3.46389	-39.529	6.92778	-305.3	3.46389	-458.114
3.46667	-39.5045	6.93333	-305.3	3.46667	-457.943
3.46944	-39.5045	6.93889	-305	3.46944	-458.8
3.47222	-39.48	6.94444	-305	3.47222	-458.714
3.475	-39.4776	6.95	-305.3	3.475	-458.286
3.47778	-39.529	6.95556	-305.7	3.47778	-458.457
3.48056	-39.5779	6.96111	-305.4	3.48056	-458.457
3.48333	-39.529	6.96667	-305.3	3.48333	-458.971
3.48611	-39.5045	6.97222	-305.5	3.48611	-458.971
3.48889	-39.48	6.97778	-305.6	3.48889	-458.371
3.49167	-39.48	6.98333	-305.6	3.49167	-458.286
3.49444	-39.5045	6.98889	-305.5	3.49444	-458.029
3.49722	-39.4776	6.99444	-305.7	3.49722	-459.057
3.5	-39.5045	7	-305.5	3.5	-458.629
3.50278	-39.48	7.00556	-305.3	3.50278	-458.2
3.50556	-39.4457	7.01111	-305.6	3.50556	-458.2
3.50833	-39.5045	7.01667	-305.7	3.50833	-457.943
3.51111	-39.48	7.02222	-305.5	3.51111	-457.6
3.51389	-39.4776	7.02778	-305.5	3.51389	-457.343
3.51667	-39.4702	7.03333	-305.6	3.51667	-458.286
3.51944	-39.5045	7.03889	-305.5	3.51944	-458.114
3.52222	-39.4727	7.04444	-305.4	3.52222	-457.943
3.525	-39.3968	7.05	-305.6	3.525	-458.2
3.52778	-39.4751	7.05556	-305.7	3.52778	-458.2
3.53056	-39.4653	7.06111	-305.7	3.53056	-458.629
3.53333	-39.48	7.06667	-305.5	3.53333	-458.886
3.53611	-39.4727	7.07222	-305.7	3.53611	-458.371
3.53889	-39.4261	7.07778	-306.1	3.53889	-458.286
3.54167	-39.48	7.08333	-306	3.54167	-458.971
3.54444	-39.48	7.08889	-306.2	3.54444	-458.971
3.54722	-39.48	7.09444	-305.9	3.54722	-459.314
3.55	-39.48	7.1	-305.7	3.55	-460.171
3.55278	-39.529	7.10556	-305.9	3.55278	-459.4
3.55556	-39.529	7.11111	-305.9	3.55556	-459.571
3.55833	-39.5045	7.11667	-305.8	3.55833	-459.829
3.56111	-39.48	7.12222	-305.9	3.56111	-459.657
3.56389	-39.5045	7.12778	-306.1	3.56389	-459.486
3.56667	-39.5045	7.13333	-306.1	3.56667	-459.314
3.56944	-39.4678	7.13889	-306	3.56944	-459.229
3.57222	-39.4359	7.14444	-306	3.57222	-459.057
3.575	-39.48	7.15	-306	3.575	-459.143
3.57778	-39.4286	7.15556	-305.9	3.57778	-459.657
3.58056	-39.4727	7.16111	-305.9	3.58056	-459.4
3.58333	-39.48	7.16667	-306	3.58333	-459.571
3.58611	-39.5045	7.17222	-305.8	3.58611	-459.314
3.58889	-39.5045	7.17778	-305.7	3.58889	-459.143
3.59167	-39.4727	7.18333	-306.1	3.59167	-459.057
3.59444	-39.4531	7.18889	-305.9	3.59444	-458.886
3.59722	-39.4702	7.19444	-306.1	3.59722	-458.886
3.6	-39.4237	7.2	-306.1	3.6	-458.286
3.60278	-39.4384	7.20556	-306.1	3.60278	-459.314
3.60556	-39.458	7.21111	-306	3.60556	-458.629
3.60833	-39.4384	7.21667	-305.8	3.60833	-457.943
3.61111	-39.4261	7.22222	-306	3.61111	-457.6
3.61389	-39.4629	7.22778	-306.2	3.61389	-457.429
3.61667	-39.458	7.23333	-306.3	3.61667	-457.429
3.61944	-39.4555	7.23889	-306.4	3.61944	-456.743
3.62222	-39.4506	7.24444	-306	3.62222	-457
3.625	-39.4506	7.25	-305.9	3.625	-458.971
3.62778	-39.4678	7.25556	-305.8	3.62778	-458.714
3.63056	-39.4678	7.26111	-306.4	3.63056	-458.457
3.63333	-39.4213	7.26667	-306.3	3.63333	-457
3.63611	-39.4384	7.27222	-306.1	3.63611	-456.486
3.63889	-39.4727	7.27778	-305.9	3.63889	-456.229
3.64167	-39.431	7.28333	-306.2	3.64167	-456.743
3.64444	-39.4604	7.28889	-306.2	3.64444	-454.686
3.64722	-39.4017	7.29444	-306	3.64722	-457.343
3.65	-39.4776	7.3	-306.3	3.65	-456.143
3.65278	-39.4506	7.30556	-306.6	3.65278	-456.057
3.65556	-39.4555	7.31111	-306.6	3.65556	-456.829
3.65833	-39.4433	7.31667	-306.7	3.65833	-454.771
3.66111	-39.4286	7.32222	-306.5	3.66111	-454.771
3.66389	-39.4604	7.32778	-306.5	3.66389	-454.514
3.66667	-39.4555	7.33333	-306.7	3.66667	-454.6
3.66944	-39.4261	7.33889	-307	3.66944	-454.257
3.67222	-39.4139	7.34444	-307	3.67222	-453.657
3.675	-39.4066	7.35	-306.5	3.675	-453.657
3.67778	-39.4237	7.35556	-306.8	3.67778	-454.171
3.68056	-39.4702	7.36111	-306.9	3.68056	-453.914
3.68333	-39.431	7.36667	-307	3.68333	-452.886
3.68611	-39.4066	7.37222	-307.1	3.68611	-452.714
3.68889	-39.4237	7.37778	-306.9	3.68889	-452.971
3.69167	-39.4139	7.38333	-306.7	3.69167	-453.314
3.69444	-39.4457	7.38889	-307	3.69444	-457.943
3.69722	-39.4286	7.39444	-306.9	3.69722	-460.771
3.7	-39.4482	7.4	-306.8	3.7	-460.429
3.70278	-39.4066	7.40556	-306.9	3.70278	-460
3.70556	-39.4115	7.41111	-306.8	3.70556	-459.657
3.70833	-39.409	7.41667	-307.1	3.70833	-459.4
3.71111	-39.3943	7.42222	-306.9	3.71111	-459.229
3.71389	-39.4017	7.42778	-307	3.71389	-459.314
3.71667	-39.3772	7.43333	-307.2	3.71667	-458.971
3.71944	-39.4017	7.43889	-307	3.71944	-458.8
3.72222	-39.3625	7.44444	-307	3.72222	-458.543
3.725	-39.3968	7.45	-307.4	3.725	-458.2
3.72778	-39.3674	7.45556	-307.2	3.72778	-458.371
3.73056	-39.3968	7.46111	-307	3.73056	-459.314
3.73333	-39.3674	7.46667	-307.1	3.73333	-459.057
3.73611	-39.3747	7.47222	-307.2	3.73611	-459.057
3.73889	-39.4408	7.47778	-307.1	3.73889	-458.714
3.74167	-39.4408	7.48333	-307.2	3.74167	-458.543
3.74444	-39.3454	7.48889	-307	3.74444	-458.286
3.74722	-39.3649	7.49444	-306.4	3.74722	-458.2
3.75	-39.3919	7.5	-306.1	3.75	-457.686
3.75278	-39.3649	7.50556	-306.2	3.75278	-457.514
3.75556	-39.3454	7.51111	-306.4	3.75556	-457.514
3.75833	-39.387	7.51667	-306.3	3.75833	-457.429
3.76111	-39.3405	7.52222	-306.8	3.76111	-457.771
3.76389	-39.3894	7.52778	-306.7	3.76389	-457.686
3.76667	-39.3527	7.53333	-306.7	3.76667	-457
3.76944	-39.3625	7.53889	-306.5	3.76944	-456.571
3.77222	-39.338	7.54444	-306.8	3.77222	-457.686
3.775	-39.3405	7.55	-306.8	3.775	-457.429
3.77778	-39.3429	7.55556	-307	3.77778	-456.914
3.78056	-39.3209	7.56111	-306.8	3.78056	-457
3.78333	-39.3674	7.56667	-306.7	3.78333	-459.657
3.78611	-39.3747	7.57222	-306.7	3.78611	-459.914
3.78889	-39.3356	7.57778	-306.6	3.78889	-459.4
3.79167	-39.3894	7.58333	-306.7	3.79167	-459.4
3.79444	-39.387	7.58889	-306.8	3.79444	-458.629
3.79722	-39.3821	7.59444	-306.9	3.79722	-458.114
3.8	-39.3576	7.6	-306.9	3.8	-458.2
3.80278	-39.3796	7.60556	-306.8	3.80278	-458.029
3.80556	-39.3405	7.61111	-306.9	3.80556	-458.029
3.80833	-39.3405	7.61667	-306.8	3.80833	-458.543
3.81111	-39.3845	7.62222	-306.7	3.81111	-458.543
3.81389	-39.3454	7.62778	-306.9	3.81389	-458.286
3.81667	-39.3233	7.63333	-307	3.81667	-457.943
3.81944	-39.3674	7.63889	-307	3.81944	-458.371
3.82222	-39.387	7.64444	-307	3.82222	-457.857
3.825	-39.3405	7.65	-307	3.825	-457.257
3.82778	-39.387	7.65556	-306.7	3.82778	-457.257
3.83056	-39.3625	7.66111	-306.6	3.83056	-457.771
3.83333	-39.3625	7.66667	-306.6	3.83333	-457.6
3.83611	-39.3625	7.67222	-307	3.83611	-457.171
3.83889	-39.3478	7.67778	-307.2	3.83889	-457.086
3.84167	-39.3747	7.68333	-307	3.84167	-457.6
3.84444	-39.3992	7.68889	-306.9	3.84444	-457.086
3.84722	-39.3601	7.69444	-307	3.84722	-457.257
3.85	-39.3968	7.7	-307.1	3.85	-456.914
3.85278	-39.3625	7.70556	-307.1	3.85278	-456.4
3.85556	-39.3772	7.71111	-307.3	3.85556	-456.571
3.85833	-39.3919	7.71667	-306.9	3.85833	-456.486
3.86111	-39.3894	7.72222	-306.9	3.86111	-455.8
3.86389	-39.4433	7.72778	-306.8	3.86389	-456.057
3.86667	-39.4188	7.73333	-307.2	3.86667	-455.543
3.86944	-39.4335	7.73889	-307	3.86944	-455.629
3.87222	-39.4237	7.74444	-307.2	3.87222	-455.886
3.875	-39.4188	7.75	-307.1	3.875	-455.286
3.87778	-39.3698	7.75556	-307.4	3.87778	-455.114
3.88056	-39.4017	7.76111	-307.5	3.88056	-455.286
3.88333	-39.409	7.76667	-307.4	3.88333	-454.6
3.88611	-39.4041	7.77222	-307.1	3.88611	-454.514
3.88889	-39.3992	7.77778	-307.4	3.88889	-453.829
3.89167	-39.4066	7.78333	-307.5	3.89167	-454.771
3.89444	-39.3747	7.78889	-307.7	3.89444	-454.257
3.89722	-39.387	7.79444	-307.5	3.89722	-453.743
3.9	-39.4066	7.8	-307.7	3.9	-453.4
3.90278	-39.3429	7.80556	-307.6	3.90278	-454
3.90556	-39.4164	7.81111	-307.3	3.90556	-453.914
3.90833	-39.3919	7.81667	-307.7	3.90833	-453.229
3.91111	-39.3307	7.82222	-307.4	3.91111	-453.486
3.91389	-39.3698	7.82778	-307.6	3.91389	-453.143
3.91667	-39.3405	7.83333	-307.5	3.91667	-452.543
3.91944	-39.3625	7.83889	-307.6	3.91944	-453.057
3.92222	-39.3184	7.84444	-307.5	3.92222	-453.486
3.925	-39.3649	7.85	-307.4	3.925	-452.714
3.92778	-39.3919	7.85556	-307.6	3.92778	-452.714
3.93056	-39.3331	7.86111	-307.5	3.93056	-452.886
3.93333	-39.3503	7.86667	-307.8	3.93333	-453.4
3.93611	-39.3772	7.87222	-307.6	3.93611	-452.971
3.93889	-39.3796	7.87778	-307.5	3.93889	-452.2
3.94167	-39.3772	7.88333	-307.8	3.94167	-451.857
3.94444	-39.3772	7.88889	-307.7	3.94444	-453.486
3.94722	-39.3796	7.89444	-307.3	3.94722	-452.971
3.95	-39.3968	7.9	-307.4	3.95	-452.371
3.95278	-39.3307	7.90556	-307.6	3.95278	-451.857
3.95556	-39.3552	7.91111	-307.5	3.95556	-452.2
3.95833	-39.2891	7.91667	-307.3	3.95833	-452.2
3.96111	-39.3821	7.92222	-307.5	3.96111	-451.857
3.96389	-39.3576	7.92778	-307.6	3.96389	-452.029
3.96667	-39.3233	7.93333	-307.4	3.96667	-452.2
3.96944	-39.3576	7.93889	-307.5	3.96944	-451.6
3.97222	-39.3576	7.94444	-307.5	3.97222	-451
3.975	-39.3405	7.95	-307.6	3.975	-451.171
3.97778	-39.3233	7.95556	-307.4	3.97778	-451.257
3.98056	-39.3478	7.96111	-307.3	3.98056	-450.743
3.98333	-39.3674	7.96667	-307.6	3.98333	-450.229
3.98611	-39.3674	7.97222	-307.1	3.98611	-450.143
3.98889	-39.3625	7.97778	-306.7	3.98889	-450.571
3.99167	-39.3111	7.98333	-306.6	3.99167	-450.229
3.99444	-39.3576	7.98889	-306.8	3.99444	-452.629
3.99722	-39.3429	7.99444	-307	3.99722	-455.371
4	-39.3184	8	-306.9	4	-455.457
4.00278	-39.2719	8.00556	-307.1	4.00278	-455.543
4.00556	-39.267	8.01111	-307.1	4.00556	-455.029
4.00833	-39.2866	8.01667	-307.7	4.00833	-455.2
4.01111	-39.3086	8.02222	-307.4	4.01111	-455.714
4.01389	-39.3209	8.02778	-307.3	4.01389	-457.171
4.01667	-39.3282	8.03333	-307.5	4.01667	-458.714
4.01944	-39.3062	8.03889	-307.3	4.01944	-458.371
4.02222	-39.3209	8.04444	-307.6	4.02222	-458.114
4.025	-39.2695	8.05	-307.4	4.025	-458.114
4.02778	-39.2866	8.05556	-307.2	4.02778	-458.2
4.03056	-39.2964	8.06111	-307.4	4.03056	-458.286
4.03333	-39.316	8.06667	-307.8	4.03333	-457.086
4.03611	-39.3943	8.07222	-307.7	4.03611	-457.943
4.03889	-39.3674	8.07778	-307.7	4.03889	-457.257
4.04167	-39.3747	8.08333	-307.6	4.04167	-456.914
4.04444	-39.3723	8.08889	-307.6	4.04444	-455.8
4.04722	-39.3674	8.09444	-307.6	4.04722	-456.057
4.05	-39.3209	8.1	-307.8	4.05	-455.714
4.05278	-39.3601	8.10556	-307.7	4.05278	-455.886
4.05556	-39.3943	8.11111	-308	4.05556	-455.114
4.05833	-39.3894	8.11667	-307.8	4.05833	-454.771
4.06111	-39.3674	8.12222	-307.7	4.06111	-458.371
4.06389	-39.3454	8.12778	-307.8	4.06389	-461.2
4.06667	-39.3527	8.13333	-307.7	4.06667	-461.457
4.06944	-39.3062	8.13889	-307.6	4.06944	-461.371
4.07222	-39.3209	8.14444	-307.6	4.07222	-460.857
4.075	-39.3601	8.15	-307.5	4.075	-460.514
4.07778	-39.3723	8.15556	-307.6	4.07778	-460.343
4.08056	-39.3503	8.16111	-307.6	4.08056	-461.029
4.08333	-39.3845	8.16667	-307.4	4.08333	-461.2
4.08611	-39.4041	8.17222	-307.5	4.08611	-461.371
4.08889	-39.3649	8.17778	-307.6	4.08889	-461.543
4.09167	-39.3503	8.18333	-307.6	4.09167	-460.771
4.09444	-39.316	8.18889	-307.5	4.09444	-461.114
4.09722	-39.3258	8.19444	-307.6	4.09722	-460.6
4.1	-39.3478	8.2	-307.7	4.1	-460.686
4.10278	-39.3184	8.20556	-307.8	4.10278	-460.771
4.10556	-39.3282	8.21111	-307.8	4.10556	-460.514
4.10833	-39.3307	8.21667	-307.9	4.10833	-460.343
4.11111	-39.3454	8.22222	-307.8	4.11111	-460.343
4.11389	-39.3429	8.22778	-307.6	4.11389	-460.429
4.11667	-39.3062	8.23333	-307.8	4.11667	-459.829
4.11944	-39.3307	8.23889	-307.9	4.11944	-460
4.12222	-39.3307	8.24444	-308.1	4.12222	-459.743
4.125	-39.3576	8.25	-307.8	4.125	-459.486
4.12778	-39.3356	8.25556	-307.7	4.12778	-458.971
4.13056	-39.3429	8.26111	-308.2	4.13056	-459.4
4.13333	-39.3135	8.26667	-308	4.13333	-458.8
4.13611	-39.2793	8.27222	-307.9	4.13611	-458.714
4.13889	-39.2866	8.27778	-308.1	4.13889	-458.286
4.14167	-39.3135	8.28333	-308.2	4.14167	-458.114
4.14444	-39.294	8.28889	-308.2	4.14444	-457.857
4.14722	-39.2989	8.29444	-308	4.14722	-457.686
4.15	-39.3037	8.3	-308.1	4.15	-457.514
4.15278	-39.3111	8.30556	-308.3	4.15278	-457.857
4.15556	-39.2915	8.31111	-308.2	4.15556	-457.943
4.15833	-39.3111	8.31667	-308.1	4.15833	-457.686
4.16111	-39.2915	8.32222	-308.3	4.16111	-458.2
4.16389	-39.2915	8.32778	-308.5	4.16389	-458.457
4.16667	-39.2621	8.33333	-308.2	4.16667	-457.343
4.16944	-39.3037	8.33889	-308.6	4.16944	-457
4.17222	-39.3013	8.34444	-308.7	4.17222	-456.657
4.175	-39.267	8.35	-308.4	4.175	-457.086
4.17778	-39.2719	8.35556	-308.2	4.17778	-456.657
4.18056	-39.2989	8.36111	-308.2	4.18056	-456.914
4.18333	-39.294	8.36667	-308.3	4.18333	-456.743
4.18611	-39.2572	8.37222	-308.4	4.18611	-456.143
4.18889	-39.2328	8.37778	-308.2	4.18889	-455.2
4.19167	-39.2572	8.38333	-307.9	4.19167	-455.8
4.19444	-39.1911	8.38889	-308.3	4.19444	-455.457
4.19722	-39.1985	8.39444	-308.6	4.19722	-455.2
4.2	-39.2156	8.4	-308.4	4.2	-455.029
4.20278	-39.2425	8.40556	-308.2	4.20278	-454.686
4.20556	-39.2523	8.41111	-308.3	4.20556	-454.429
4.20833	-39.2915	8.41667	-308.4	4.20833	-454.429
4.21111	-39.267	8.42222	-308.2	4.21111	-454.429
4.21389	-39.2597	8.42778	-308.2	4.21389	-454.257
4.21667	-39.2377	8.43333	-308	4.21667	-454.429
4.21944	-39.2425	8.43889	-307.9	4.21944	-454.429
4.22222	-39.2793	8.44444	-308.1	4.22222	-454.6
4.225	-39.2597	8.45	-308.3	4.225	-453.914
4.22778	-39.2989	8.45556	-308.2	4.22778	-453.571
4.23056	-39.2254	8.46111	-308.2	4.23056	-453.057
4.23333	-39.2817	8.46667	-308.2	4.23333	-453.486
4.23611	-39.316	8.47222	-308.3	4.23611	-453.4
4.23889	-39.3062	8.47778	-308.3	4.23889	-453.143
4.24167	-39.3037	8.48333	-308.3	4.24167	-452.714
4.24444	-39.3184	8.48889	-308.3	4.24444	-453.314
4.24722	-39.3478	8.49444	-308.4	4.24722	-452.543
4.25	-39.3062	8.5	-308.2	4.25	-451.686
4.25278	-39.2915	8.50556	-308.1	4.25278	-451.343
4.25556	-39.3111	8.51111	-308.2	4.25556	-452.371
4.25833	-39.338	8.51667	-308.2	4.25833	-452.2
4.26111	-39.2768	8.52222	-308.3	4.26111	-452.029
4.26389	-39.2499	8.52778	-308.2	4.26389	-451.771
4.26667	-39.2842	8.53333	-308.4	4.26667	-451.171
4.26944	-39.2891	8.53889	-308.3	4.26944	-453.057
4.27222	-39.316	8.54444	-308.3	4.27222	-452.8
4.275	-39.2989	8.55	-308	4.275	-452.457
4.27778	-39.3135	8.55556	-308.2	4.27778	-451.771
4.28056	-39.2989	8.56111	-308.2	4.28056	-452.114
4.28333	-39.2915	8.56667	-308.1	4.28333	-452.2
4.28611	-39.3037	8.57222	-308.2	4.28611	-452.029
4.28889	-39.2842	8.57778	-308.2	4.28889	-453.571
4.29167	-39.2719	8.58333	-308.2	4.29167	-453.829
4.29444	-39.2744	8.58889	-308.1	4.29444	-453.486
4.29722	-39.2768	8.59444	-308.1	4.29722	-453.057
4.3	-39.2156	8.6	-307.5	4.3	-452.714
4.30278	-39.2744	8.60556	-307.3	4.30278	-452.971
4.30556	-39.3062	8.61111	-307.7	4.30556	-452.629
4.30833	-39.3233	8.61667	-307.3	4.30833	-452.457
4.31111	-39.2401	8.62222	-307.5	4.31111	-452.286
4.31389	-39.2842	8.62778	-307.6	4.31389	-451.771
4.31667	-39.3013	8.63333	-307.7	4.31667	-456.571
4.31944	-39.3111	8.63889	-307.6	4.31944	-460.171
4.32222	-39.3307	8.64444	-307.5	4.32222	-459.4
4.325	-39.2793	8.65	-307.6	4.325	-459.057
4.32778	-39.294	8.65556	-307.4	4.32778	-458.886
4.33056	-39.2842	8.66111	-307.7	4.33056	-458.971
4.33333	-39.2377	8.66667	-307.3	4.33333	-458.543
4.33611	-39.2646	8.67222	-307.6	4.33611	-458.371
4.33889	-39.2744	8.67778	-307.8	4.33889	-458.286
4.34167	-39.2328	8.68333	-307.9	4.34167	-458.029
4.34444	-39.2719	8.68889	-307.8	4.34444	-458.029
4.34722	-39.3258	8.69444	-307.5	4.34722	-457.686
4.35	-39.2866	8.7	-307.9	4.35	-457.857
4.35278	-39.2572	8.70556	-307.9	4.35278	-457.257
4.35556	-39.2891	8.71111	-307.7	4.35556	-457.086
4.35833	-39.3184	8.71667	-307.9	4.35833	-457
4.36111	-39.2891	8.72222	-307.6	4.36111	-456.657
4.36389	-39.2915	8.72778	-307.4	4.36389	-456.486
4.36667	-39.2474	8.73333	-307.7	4.36667	-456.314
4.36944	-39.2058	8.73889	-308	4.36944	-455.886
4.37222	-39.2401	8.74444	-308	4.37222	-455.8
4.375	-39.2156	8.75	-308.1	4.375	-455.029
4.37778	-39.2425	8.75556	-308.2	4.37778	-455.2
4.38056	-39.2425	8.76111	-308	4.38056	-455.029
4.38333	-39.2719	8.76667	-307.5	4.38333	-454.6
4.38611	-39.2303	8.77222	-308	4.38611	-454.514
4.38889	-39.2425	8.77778	-308.2	4.38889	-454
4.39167	-39.2548	8.78333	-307.4	4.39167	-453.914
4.39444	-39.2034	8.78889	-307.3	4.39444	-453.229
4.39722	-39.223	8.79444	-307.2	4.39722	-456.571
4.4	-39.2499	8.8	-307.2	4.4	-457
4.40278	-39.1765	8.80556	-307.5	4.40278	-456.229
4.40556	-39.196	8.81111	-307.3	4.40556	-455.543
4.40833	-39.1911	8.81667	-307.1	4.40833	-455.457
4.41111	-39.2107	8.82222	-306.9	4.41111	-455.114
4.41389	-39.2401	8.82778	-307.1	4.41389	-454.686
4.41667	-39.2597	8.83333	-307.3	4.41667	-454.6
4.41944	-39.2181	8.83889	-307.2	4.41944	-454.771
4.42222	-39.2132	8.84444	-307.6	4.42222	-455.971
4.425	-39.2034	8.85	-307.6	4.425	-456.143
4.42778	-39.2425	8.85556	-307.6	4.42778	-456.914
4.43056	-39.2377	8.86111	-307.6	4.43056	-456.143
4.43333	-39.245	8.86667	-307.4	4.43333	-456.143
4.43611	-39.1887	8.87222	-307.6	4.43611	-455.629
4.43889	-39.1985	8.87778	-307.8	4.43889	-455.114
4.44167	-39.2646	8.88333	-307.5	4.44167	-454.686
4.44444	-39.1985	8.88889	-307.5	4.44444	-454.6
4.44722	-39.2401	8.89444	-307.6	4.44722	-455.371
4.45	-39.2156	8.9	-307.8	4.45	-454.771
4.45278	-39.1862	8.90556	-308	4.45278	-454.514
4.45556	-39.2279	8.91111	-307.7	4.45556	-452.971
4.45833	-39.196	8.91667	-307.8	4.45833	-452.286
4.46111	-39.196	8.92222	-308.3	4.46111	-453.914
4.46389	-39.2083	8.92778	-308.1	4.46389	-452.971
4.46667	-39.196	8.93333	-308.1	4.46667	-452.2
4.46944	-39.2474	8.93889	-307.9	4.46944	-452.029
4.47222	-39.2083	8.94444	-307.9	4.47222	-452.286
4.475	-39.2083	8.95	-308	4.475	-451.943
4.47778	-39.2083	8.95556	-307.7	4.47778	-451.171
4.48056	-39.2083	8.96111	-307.9	4.48056	-451.086
4.48333	-39.2377	8.96667	-308.2	4.48333	-451.6
4.48611	-39.2352	8.97222	-307.8	4.48611	-451.771
4.48889	-39.1838	8.97778	-307.5	4.48889	-452.371
4.49167	-39.1324	8.98333	-307.8	4.49167	-452.971
4.49444	-39.1642	8.98889	-307.7	4.49444	-452.543
4.49722	-39.2328	8.99444	-307.5	4.49722	-452.457
4.5	-39.1887	9	-307.3	4.5	-451.257
4.50278	-39.152	9.00556	-307.9	4.50278	-451.686
4.50556	-39.1862	9.01111	-307.9	4.50556	-451.6
4.50833	-39.2009	9.01667	-307.8	4.50833	-452.371
4.51111	-39.2499	9.02222	-307.7	4.51111	-452.543
4.51389	-39.2621	9.02778	-307.8	4.51389	-452.114
4.51667	-39.196	9.03333	-307.8	4.51667	-451.686
4.51944	-39.2254	9.03889	-307.6	4.51944	-451.429
4.52222	-39.1887	9.04444	-307.8	4.52222	-451.343
4.525	-39.223	9.05	-307.5	4.525	-452.2
4.52778	-39.2425	9.05556	-307.7	4.52778	-451.857
4.53056	-39.2401	9.06111	-308	4.53056	-451.686
4.53333	-39.2132	9.06667	-308.1	4.53333	-450.914
4.53611	-39.2279	9.07222	-308	4.53611	-451.171
4.53889	-39.196	9.07778	-308	4.53889	-451.514
4.54167	-39.1446	9.08333	-307.9	4.54167	-451.257
4.54444	-39.174	9.08889	-307.9	4.54444	-450.743
4.54722	-39.2034	9.09444	-307.6	4.54722	-450.229
4.55	-39.2156	9.1	-307.9	4.55	-449.971
4.55278	-39.196	9.10556	-308	4.55278	-450.743
4.55556	-39.196	9.11111	-308.1	4.55556	-450.743
4.55833	-39.2132	9.11667	-307.8	4.55833	-450.4
4.56111	-39.2499	9.12222	-308	4.56111	-449.886
4.56389	-39.2352	9.12778	-308.1	4.56389	-450.829
4.56667	-39.2425	9.13333	-308	4.56667	-449.886
4.56944	-39.1813	9.13889	-308.1	4.56944	-449.457
4.57222	-39.2083	9.14444	-308.3	4.57222	-448.771
4.575	-39.1789	9.15	-308.6	4.575	-448.171
4.57778	-39.1887	9.15556	-308.4	4.57778	-448
4.58056	-39.2205	9.16111	-308	4.58056	-448.086
4.58333	-39.2303	9.16667	-308.2	4.58333	-447.657
4.58611	-39.1936	9.17222	-308.4	4.58611	-447.143
4.58889	-39.2058	9.17778	-308.5	4.58889	-446.886
4.59167	-39.1716	9.18333	-308.2	4.59167	-446.2
4.59444	-39.1544	9.18889	-307.7	4.59444	-446.371
4.59722	-39.1691	9.19444	-307.5	4.59722	-445.943
4.6	-39.196	9.2	-307.9	4.6	-445.171
4.60278	-39.2254	9.20556	-308.2	4.60278	-445.257
4.60556	-39.1862	9.21111	-308	4.60556	-445
4.60833	-39.2058	9.21667	-308	4.60833	-444.743
4.61111	-39.152	9.22222	-308.3	4.61111	-444.743
4.61389	-39.1691	9.22778	-308.6	4.61389	-446.971
4.61667	-39.1593	9.23333	-308.5	4.61667	-447.057
4.61944	-39.196	9.23889	-308.4	4.61944	-446.971
4.62222	-39.1275	9.24444	-307.7	4.62222	-447.571
4.625	-39.174	9.25	-307.8	4.625	-446.714
4.62778	-39.1862	9.25556	-307.6	4.62778	-445.6
4.63056	-39.1838	9.26111	-307.7	4.63056	-446.286
4.63333	-39.1495	9.26667	-307.7	4.63333	-445.429
4.63611	-39.1789	9.27222	-308.2	4.63611	-445.257
4.63889	-39.1887	9.27778	-308.3	4.63889	-445.257
4.64167	-39.1838	9.28333	-308.1	4.64167	-443.886
4.64444	-39.1667	9.28889	-308	4.64444	-443.714
4.64722	-39.2034	9.29444	-308.2	4.64722	-443.457
4.65	-39.2058	9.3	-308.4	4.65	-449.886
4.65278	-39.1887	9.30556	-308.1	4.65278	-454.771
4.65556	-39.2352	9.31111	-308.1	4.65556	-453.829
4.65833	-39.2107	9.31667	-308	4.65833	-453.143
4.66111	-39.2107	9.32222	-308.1	4.66111	-453.314
4.66389	-39.1642	9.32778	-308.5	4.66389	-452.457
4.66667	-39.1862	9.33333	-308.6	4.66667	-452.029
4.66944	-39.1373	9.33889	-308.7	4.66944	-451.514
4.67222	-39.1544	9.34444	-308.5	4.67222	-451.171
4.675	-39.1716	9.35	-309	4.675	-450.657
4.67778	-39.1103	9.35556	-308.7	4.67778	-450.143
4.68056	-39.1765	9.36111	-308.4	4.68056	-449.8
4.68333	-39.152	9.36667	-308.7	4.68333	-450.143
4.68611	-39.1471	9.37222	-308.5	4.68611	-450.229
4.68889	-39.1789	9.37778	-308.3	4.68889	-450.229
4.69167	-39.1887	9.38333	-308.6	4.69167	-449.629
4.69444	-39.1348	9.38889	-308.6	4.69444	-449.971
4.69722	-39.1765	9.39444	-308.3	4.69722	-449.8
4.7	-39.1911	9.4	-308.4	4.7	-449.543
4.70278	-39.1103	9.40556	-308.3	4.70278	-449.2
4.70556	-39.1348	9.41111	-308.2	4.70556	-448.857
4.70833	-39.1593	9.41667	-308.6	4.70833	-448.257
4.71111	-39.1471	9.42222	-308.4	4.71111	-448.171
4.71389	-39.1691	9.42778	-308.4	4.71389	-448
4.71667	-39.1324	9.43333	-308.7	4.71667	-447.743
4.71944	-39.1471	9.43889	-308.5	4.71944	-447.4
4.72222	-39.174	9.44444	-308.4	4.72222	-447.229
4.725	-39.1373	9.45	-308.7	4.725	-447.829
4.72778	-39.1813	9.45556	-308.6	4.72778	-447.571
4.73056	-39.1348	9.46111	-308.8	4.73056	-447.314
4.73333	-39.1593	9.46667	-308.7	4.73333	-448.771
4.73611	-39.1422	9.47222	-308.6	4.73611	-448.429
4.73889	-39.1153	9.47778	-308.4	4.73889	-448
4.74167	-39.1079	9.48333	-308.7	4.74167	-447.914
4.74444	-39.0834	9.48889	-308.7	4.74444	-448.086
4.74722	-39.1153	9.49444	-308.7	4.74722	-448
4.75	-39.1569	9.5	-308.4	4.75	-447.571
4.75278	-39.1153	9.50556	-308.6	4.75278	-447.486
4.75556	-39.1055	9.51111	-308.5	4.75556	-447.143
4.75833	-39.1446	9.51667	-308.7	4.75833	-446.714
4.76111	-39.1226	9.52222	-308.7	4.76111	-446.2
4.76389	-39.1103	9.52778	-308.7	4.76389	-445.771
4.76667	-39.1201	9.53333	-308.7	4.76667	-445.943
4.76944	-39.1471	9.53889	-308.6	4.76944	-446.114
4.77222	-39.174	9.54444	-308.9	4.77222	-445.514
4.775	-39.2058	9.55	-308.9	4.775	-445.257
4.77778	-39.1716	9.55556	-309.1	4.77778	-445.257
4.78056	-39.1569	9.56111	-309	4.78056	-443.286
4.78333	-39.1299	9.56667	-308.7	4.78333	-445
4.78611	-39.1226	9.57222	-308.6	4.78611	-445.429
4.78889	-39.1324	9.57778	-308.6	4.78889	-447.057
4.79167	-39.1569	9.58333	-308.7	4.79167	-446.886
4.79444	-39.125	9.58889	-308.5	4.79444	-448.171
4.79722	-39.0932	9.59444	-308.5	4.79722	-449.629
4.8	-39.1055	9.6	-308.5	4.8	-449.2
4.80278	-39.1593	9.60556	-308.5	4.80278	-445.257
4.80556	-39.1495	9.61111	-308.7	4.80556	-454.857
4.80833	-39.1348	9.61667	-308.7	4.80833	-458.114
4.81111	-39.1544	9.62222	-308.5	4.81111	-457.771
4.81389	-39.1618	9.62778	-308.4	4.81389	-457.343
4.81667	-39.0761	9.63333	-308.4	4.81667	-458.543
4.81944	-39.1079	9.63889	-308.5	4.81944	-458.286
4.82222	-39.152	9.64444	-308.4	4.82222	-457.686
4.825	-39.1275	9.65	-308.5	4.825	-457.429
4.82778	-39.152	9.65556	-308.6	4.82778	-457.086
4.83056	-39.1177	9.66111	-308.7	4.83056	-457.086
4.83333	-39.1446	9.66667	-308.5	4.83333	-456.914
4.83611	-39.1838	9.67222	-308.9	4.83611	-456.571
4.83889	-39.1593	9.67778	-308.7	4.83889	-456.143
4.84167	-39.1226	9.68333	-309.1	4.84167	-455.714
4.84444	-39.1103	9.68889	-309.1	4.84444	-456.571
4.84722	-39.1128	9.69444	-309.1	4.84722	-458.029
4.85	-39.1079	9.7	-309	4.85	-457.429
4.85278	-39.1373	9.70556	-309	4.85278	-456.829
4.85556	-39.103	9.71111	-309.2	4.85556	-456.829
4.85833	-39.125	9.71667	-309	4.85833	-456.743
4.86111	-39.054	9.72222	-309.3	4.86111	-457.257
4.86389	-39.0198	9.72778	-309.1	4.86389	-457.171
4.86667	-38.9928	9.73333	-309.2	4.86667	-456.829
4.86944	-39.0761	9.73889	-309.5	4.86944	-456.057
4.87222	-39.0957	9.74444	-309.9	4.87222	-455.371
4.875	-39.0565	9.75	-309.7	4.875	-455.714
4.87778	-39.1006	9.75556	-309.6	4.87778	-457.514
4.88056	-39.1153	9.76111	-309.7	4.88056	-456.743
4.88333	-39.0932	9.76667	-309.9	4.88333	-455.971
4.88611	-39.0614	9.77222	-309.6	4.88611	-455.114
4.88889	-39.0932	9.77778	-309.6	4.88889	-454.686
4.89167	-39.1006	9.78333	-309.7	4.89167	-454.686
4.89444	-39.0443	9.78889	-309.7	4.89444	-454.257
4.89722	-39.103	9.79444	-309.8	4.89722	-455.114
4.9	-39.1471	9.8	-310.1	4.9	-456.657
4.90278	-39.1177	9.80556	-310.2	4.90278	-455.886
4.90556	-39.1079	9.81111	-309.9	4.90556	-455.629
4.90833	-39.1275	9.81667	-309.9	4.90833	-455.371
4.91111	-39.1397	9.82222	-309.7	4.91111	-454.257
4.91389	-39.1079	9.82778	-309.9	4.91389	-453.657
4.91667	-39.1177	9.83333	-309.7	4.91667	-453.229
4.91944	-39.0736	9.83889	-310	4.91944	-453.057
4.92222	-39.1055	9.84444	-310.1	4.92222	-452.286
4.925	-39.1103	9.85	-309.8	4.925	-453.743
4.92778	-39.0565	9.85556	-309.7	4.92778	-455.971
4.93056	-39.0834	9.86111	-309.9	4.93056	-455.714
4.93333	-39.0785	9.86667	-309.8	4.93333	-455.971
4.93611	-39.0345	9.87222	-310.2	4.93611	-454.857
4.93889	-39.0883	9.87778	-310	4.93889	-454.429
4.94167	-39.0516	9.88333	-310.1	4.94167	-454.943
4.94444	-39.0834	9.88889	-310.3	4.94444	-456.314
4.94722	-39.0638	9.89444	-310.3	4.94722	-455.8
4.95	-39.0467	9.9	-310.3	4.95	-454.429
4.95278	-39.054	9.90556	-310.3	4.95278	-454.514
4.95556	-39.0834	9.91111	-310.6	4.95556	-454
4.95833	-39.0834	9.91667	-310.5	4.95833	-453.4
4.96111	-39.1422	9.92222	-310.4	4.96111	-453.314
4.96389	-39.054	9.92778	-310.2	4.96389	-453.143
4.96667	-39.0859	9.93333	-310.1	4.96667	-453.314
4.96944	-39.0345	9.93889	-310.4	4.96944	-453.229
4.97222	-39.0736	9.94444	-310.6	4.97222	-454.514
4.975	-39.1006	9.95	-310.4	4.975	-455.2
4.97778	-39.0859	9.95556	-310.6	4.97778	-454.943
4.98056	-39.0908	9.96111	-310.5	4.98056	-454.429
4.98333	-39.0908	9.96667	-310.5	4.98333	-453.571
4.98611	-39.0394	9.97222	-310.4	4.98611	-453.143
4.98889	-39.0296	9.97778	-310.7	4.98889	-453.657
4.99167	-39.081	9.98333	-310.5	4.99167	-454.171
4.99444	-39.0075	9.98889	-311	4.99444	-453.4
4.99722	-39.1348	9.99444	-310.8	4.99722	-453.314
5	-39.0663	10	-310.6	5	-457.6
5.00278	-39.1201	10.0056	-310.4	5.00278	-460.086
5.00556	-39.0981	10.0111	-310.3	5.00556	-459.571
5.00833	-39.0859	10.0167	-309.9	5.00833	-458.629
5.01111	-39.1006	10.0222	-309.9	5.01111	-459.657
5.01389	-39.1813	10.0278	-309.8	5.01389	-459.743
5.01667	-39.1716	10.0333	-310.5	5.01667	-458.971
5.01944	-39.125	10.0389	-310.3	5.01944	-458.886
5.02222	-39.0761	10.0444	-310.1	5.02222	-458.971
5.025	-39.0834	10.05	-310.5	5.025	-460.343
5.02778	-39.0883	10.0556	-310.2	5.02778	-460.514
5.03056	-39.1103	10.0611	-310.1	5.03056	-460.171
5.03333	-39.1177	10.0667	-309.9	5.03333	-460.257
5.03611	-39.1422	10.0722	-310.3	5.03611	-459.571
5.03889	-39.1985	10.0778	-310.5	5.03889	-459.314
5.04167	-39.1495	10.0833	-310.3	5.04167	-459.057
5.04444	-39.1691	10.0889	-310.1	5.04444	-459.657
5.04722	-39.1544	10.0944	-310.4	5.04722	-460.857
5.05	-39.1716	10.1	-310.6	5.05	-460.171
5.05278	-39.1495	10.1056	-310.7	5.05278	-459.829
5.05556	-39.1373	10.1111	-310.6	5.05556	-458.629
5.05833	-39.1299	10.1167	-310.4	5.05833	-458.286
5.06111	-39.125	10.1222	-310.6	5.06111	-457.514
5.06389	-39.1201	10.1278	-310.9	5.06389	-457.171
5.06667	-39.1201	10.1333	-310.8	5.06667	-456.914
5.06944	-39.1103	10.1389	-310.7	5.06944	-456.229
5.07222	-39.1324	10.1444	-310.6	5.07222	-456.4
5.075	-39.1348	10.15	-310.4	5.075	-456.314
5.07778	-39.1348	10.1556	-310.8	5.07778	-456.314
5.08056	-39.1055	10.1611	-310.9	5.08056	-456.4
5.08333	-39.152	10.1667	-310.6	5.08333	-456.486
5.08611	-39.1079	10.1722	-310.7	5.08611	-455.629
5.08889	-39.0467	10.1778	-311	5.08889	-455.457
5.09167	-39.1103	10.1833	-310.8	5.09167	-454.943
5.09444	-39.1079	10.1889	-310.9	5.09444	-454.771
5.09722	-39.1618	10.1944	-310.9	5.09722	-456.829
5.1	-39.1397	10.2	-310.9	5.1	-457.257
5.10278	-39.0981	10.2056	-310.7	5.10278	-457.686
5.10556	-39.1324	10.2111	-310.9	5.10556	-457.857
5.10833	-39.1324	10.2167	-310.8	5.10833	-457.6
5.11111	-39.0736	10.2222	-310.9	5.11111	-457.086
5.11389	-39.0565	10.2278	-311.4	5.11389	-456.4
5.11667	-39.1177	10.2333	-311.4	5.11667	-456.743
5.11944	-39.1079	10.2389	-311.5	5.11944	-457.086
5.12222	-39.1079	10.2444	-311.3	5.12222	-456.914
5.125	-39.1299	10.25	-310.9	5.125	-456.829
5.12778	-39.1397	10.2556	-311.1	5.12778	-456.4
5.13056	-39.1201	10.2611	-311.4	5.13056	-456.486
5.13333	-39.1103	10.2667	-311.5	5.13333	-455.971
5.13611	-39.0785	10.2722	-311.3	5.13611	-456.4
5.13889	-39.0908	10.2778	-311.4	5.13889	-456.4
5.14167	-39.0981	10.2833	-311.4	5.14167	-456.057
5.14444	-39.1128	10.2889	-311.4	5.14444	-455.971
5.14722	-39.103	10.2944	-311.3	5.14722	-456.057
5.15	-39.1373	10.3	-311.3	5.15	-455.714
5.15278	-39.0712	10.3056	-311.3	5.15278	-455.8
5.15556	-39.0908	10.3111	-311.3	5.15556	-456.057
5.15833	-39.1153	10.3167	-311.6	5.15833	-455.457
5.16111	-39.1373	10.3222	-311.5	5.16111	-456.143
5.16389	-39.1153	10.3278	-311.4	5.16389	-455.714
5.16667	-39.1103	10.3333	-311.5	5.16667	-455.629
5.16944	-39.0908	10.3389	-311.5	5.16944	-455.2
5.17222	-39.0614	10.3444	-311.6	5.17222	-455.029
5.175	-39.0638	10.35	-311.4	5.175	-455.371
5.17778	-39.0785	10.3556	-311.7	5.17778	-455.629
5.18056	-39.0859	10.3611	-311.5	5.18056	-454.771
5.18333	-39.054	10.3667	-311.5	5.18333	-455.114
5.18611	-39.081	10.3722	-311.5	5.18611	-454.771
5.18889	-39.0565	10.3778	-311.5	5.18889	-455.371
5.19167	-39.0614	10.3833	-311.4	5.19167	-456.314
5.19444	-39.0638	10.3889	-311.2	5.19444	-457.086
5.19722	-39.0663	10.3944	-311.6	5.19722	-456.657
5.2	-39.0908	10.4	-311.6	5.2	-456.057
5.20278	-39.0663	10.4056	-311.5	5.20278	-455.971
5.20556	-39.0614	10.4111	-311.4	5.20556	-455.886
5.20833	-39.0638	10.4167	-311	5.20833	-454.771
5.21111	-39.0663	10.4222	-311.4	5.21111	-456.229
5.21389	-39.0443	10.4278	-311	5.21389	-456.486
5.21667	-39.0149	10.4333	-310.8	5.21667	-455.543
5.21944	-39.032	10.4389	-310.7	5.21944	-454.943
5.22222	-39.0883	10.4444	-311	5.22222	-454.686
5.225	-39.0932	10.45	-311.1	5.225	-453.914
5.22778	-39.103	10.4556	-311	5.22778	-453.486
5.23056	-39.0785	10.4611	-310.7	5.23056	-453.229
5.23333	-39.0149	10.4667	-310.9	5.23333	-453.4
5.23611	-39.0051	10.4722	-311.5	5.23611	-452.886
5.23889	-39.0638	10.4778	-311.4	5.23889	-452.886
5.24167	-39.0491	10.4833	-310.9	5.24167	-452.543
5.24444	-39.0614	10.4889	-311.5	5.24444	-452.029
5.24722	-39.0981	10.4944	-311.4	5.24722	-451.857
5.25	-39.1079	10.5	-311.4	5.25	-451.429
5.25278	-39.0222	10.5056	-311.5	5.25278	-450.914
5.25556	-39.0124	10.5111	-311.5	5.25556	-450.657
5.25833	-39.0491	10.5167	-311.4	5.25833	-449.886
5.26111	-39.054	10.5222	-311.6	5.26111	-449.8
5.26389	-39.0296	10.5278	-311.5	5.26389	-451.429
5.26667	-39.0198	10.5333	-311.2	5.26667	-452.371
5.26944	-39.0467	10.5389	-311.5	5.26944	-450.571
5.27222	-39.0785	10.5444	-311.2	5.27222	-454.086
5.275	-39.0198	10.55	-311.1	5.275	-453.4
5.27778	-39.0002	10.5556	-311.2	5.27778	-454.514
5.28056	-39.0565	10.5611	-311.6	5.28056	-455.029
5.28333	-39.0491	10.5667	-311.4	5.28333	-454.429
5.28611	-39.0516	10.5722	-311.2	5.28611	-454.086
5.28889	-39.0638	10.5778	-311.2	5.28889	-453.314
5.29167	-38.9708	10.5833	-311.4	5.29167	-452.971
5.29444	-39.0369	10.5889	-311.1	5.29444	-455.457
5.29722	-39.0247	10.5944	-311.1	5.29722	-459.914
5.3	-39.0075	10.6	-311.1	5.3	-459.4
5.30278	-39.01	10.6056	-310.9	5.30278	-459.143
5.30556	-38.9659	10.6111	-310.9	5.30556	-458.714
5.30833	-38.9953	10.6167	-310.7	5.30833	-458.2
5.31111	-38.9977	10.6222	-310.6	5.31111	-457.686
5.31389	-39.0198	10.6278	-311	5.31389	-457.429
5.31667	-39.01	10.6333	-310.9	5.31667	-457
5.31944	-39.0173	10.6389	-310.8	5.31944	-457
5.32222	-39.0173	10.6444	-310.6	5.32222	-458.457
5.325	-38.9953	10.65	-311.1	5.325	-457.686
5.32778	-39.0026	10.6556	-311.2	5.32778	-457
5.33056	-38.9708	10.6611	-311.2	5.33056	-457.171
5.33333	-38.9635	10.6667	-311.2	5.33333	-457.257
5.33611	-38.9684	10.6722	-311.4	5.33611	-456.914
5.33889	-38.9512	10.6778	-311.1	5.33889	-456.143
5.34167	-38.9782	10.6833	-310.8	5.34167	-455.971
5.34444	-38.9879	10.6889	-311.1	5.34444	-455.714
5.34722	-39.0051	10.6944	-311.5	5.34722	-456.229
5.35	-39.01	10.7	-311.1	5.35	-455.543
5.35278	-39.0149	10.7056	-311	5.35278	-455.457
5.35556	-38.9831	10.7111	-310.9	5.35556	-454.6
5.35833	-38.9561	10.7167	-310.9	5.35833	-454.171
5.36111	-38.9586	10.7222	-311.6	5.36111	-453.657
5.36389	-38.9439	10.7278	-311.5	5.36389	-455.629
5.36667	-39.0026	10.7333	-311.2	5.36667	-455.286
5.36944	-38.9439	10.7389	-311.2	5.36944	-454.857
5.37222	-38.9219	10.7444	-311	5.37222	-453.657
5.375	-38.9512	10.75	-310.8	5.375	-453.657
5.37778	-38.961	10.7556	-311.2	5.37778	-456.486
5.38056	-38.9341	10.7611	-311.3	5.38056	-455.714
5.38333	-38.9879	10.7667	-311.4	5.38333	-455.457
5.38611	-38.9439	10.7722	-311.6	5.38611	-455.8
5.38889	-38.9635	10.7778	-311.7	5.38889	-456.229
5.39167	-38.9733	10.7833	-311.5	5.39167	-455.457
5.39444	-38.9488	10.7889	-311.1	5.39444	-455.2
5.39722	-38.9463	10.7944	-311.5	5.39722	-454.686
5.4	-38.9757	10.8	-311.3	5.4	-454
5.40278	-38.9414	10.8056	-311.1	5.40278	-453.743
5.40556	-38.9414	10.8111	-311.1	5.40556	-453.229
5.40833	-38.9512	10.8167	-311.1	5.40833	-452.8
5.41111	-38.917	10.8222	-311.2	5.41111	-452.114
5.41389	-38.9365	10.8278	-311.3	5.41389	-451.857
5.41667	-39.0002	10.8333	-311.5	5.41667	-451.857
5.41944	-38.9537	10.8389	-311.6	5.41944	-452.286
5.42222	-38.9439	10.8444	-311.3	5.42222	-452.114
5.425	-38.9414	10.85	-311.6	5.425	-451.943
5.42778	-38.9831	10.8556	-311.8	5.42778	-451.686
5.43056	-38.9879	10.8611	-311.7	5.43056	-452.371
5.43333	-38.939	10.8667	-311.4	5.43333	-451.257
5.43611	-38.9414	10.8722	-312.1	5.43611	-451.686
5.43889	-38.9635	10.8778	-311.9	5.43889	-451.429
5.44167	-38.9586	10.8833	-311.8	5.44167	-451
5.44444	-38.939	10.8889	-311.8	5.44444	-450.829
5.44722	-38.9684	10.8944	-312.2	5.44722	-450.486
5.45	-38.9439	10.9	-312	5.45	-450.057
5.45278	-38.9316	10.9056	-312	5.45278	-451.171
5.45556	-38.8704	10.9111	-312.1	5.45556	-451.086
5.45833	-38.8876	10.9167	-311.9	5.45833	-451.343
5.46111	-38.9488	10.9222	-311.7	5.46111	-451.771
5.46389	-38.9023	10.9278	-311.7	5.46389	-451.6
5.46667	-38.9512	10.9333	-311.9	5.46667	-450.743
5.46944	-38.9267	10.9389	-311.8	5.46944	-450.571
5.47222	-38.9145	10.9444	-311.9	5.47222	-450.143
5.475	-38.9635	10.95	-311.7	5.475	-449.286
5.47778	-38.9219	10.9556	-311.4	5.47778	-449.114
5.48056	-38.9194	10.9611	-311.9	5.48056	-448.771
5.48333	-38.8974	10.9667	-312.1	5.48333	-448.257
5.48611	-38.9708	10.9722	-312.2	5.48611	-448.943
5.48889	-39.0271	10.9778	-312.5	5.48889	-448.686
5.49167	-38.9414	10.9833	-312.2	5.49167	-448.257
5.49444	-38.9855	10.9889	-312	5.49444	-448
5.49722	-38.9708	10.9944	-312.1	5.49722	-447.486
5.5	-38.9537	11	-312.4	5.5	-446.8
5.50278	-38.9708	11.0056	-312.3	5.50278	-445.943
5.50556	-38.9512	11.0111	-312.2	5.50556	-445.6
5.50833	-38.9977	11.0167	-311.9	5.50833	-446.286
5.51111	-38.9757	11.0222	-311.6	5.51111	-446.714
5.51389	-38.961	11.0278	-312.1	5.51389	-447.743
5.51667	-38.9194	11.0333	-312	5.51667	-447.314
5.51944	-38.9928	11.0389	-311.9	5.51944	-451.171
5.52222	-38.9953	11.0444	-311.7	5.52222	-451.086
5.525	-38.9267	11.05	-312.1	5.525	-451.771
5.52778	-38.939	11.0556	-311.8	5.52778	-451.343
5.53056	-38.9194	11.0611	-311.9	5.53056	-450.486
5.53333	-38.9292	11.0667	-311.8	5.53333	-450.4
5.53611	-39.0075	11.0722	-312.1	5.53611	-450.143
5.53889	-38.9341	11.0778	-312.4	5.53889	-450.314
5.54167	-38.9267	11.0833	-312.1	5.54167	-450.657
5.54444	-38.9365	11.0889	-311.8	5.54444	-449.971
5.54722	-38.917	11.0944	-311.8	5.54722	-449.457
5.55	-38.9586	11.1	-311.8	5.55	-449.457
5.55278	-38.9292	11.1056	-312.1	5.55278	-450.057
[truncated: 19,601 more rows]

## Sheet: Figure 3a
	-0.2		-0.4		-0.5		-0.6		-0.7		-0.8
2799.99	-0.00694	2799.99	0.00229	2799.99	-0.01739	2799.99	-0.01478	2799.99	-0.01011	2799.99	-0.00618
2798.07	-0.00693	2798.07	0.00229	2798.07	-0.01738	2798.07	-0.01477	2798.07	-0.0101	2798.07	-0.00618
2796.14	-0.00693	2796.14	0.00228	2796.14	-0.01738	2796.14	-0.01476	2796.14	-0.01009	2796.14	-0.00618
2794.21	-0.00692	2794.21	0.00228	2794.21	-0.01737	2794.21	-0.01475	2794.21	-0.01007	2794.21	-0.00617
2792.28	-0.00692	2792.28	0.00229	2792.28	-0.01736	2792.28	-0.01475	2792.28	-0.01005	2792.28	-0.00615
2790.35	-0.00692	2790.35	0.0023	2790.35	-0.01736	2790.35	-0.01474	2790.35	-0.01003	2790.35	-0.00614
2788.42	-0.00693	2788.42	0.00232	2788.42	-0.01736	2788.42	-0.01474	2788.42	-0.01002	2788.42	-0.00611
2786.49	-0.00693	2786.49	0.00233	2786.49	-0.01736	2786.49	-0.01474	2786.49	-0.01002	2786.49	-0.00609
2784.57	-0.00693	2784.57	0.00233	2784.57	-0.01735	2784.57	-0.01473	2784.57	-0.01001	2784.57	-0.00608
2782.64	-0.00693	2782.64	0.00234	2782.64	-0.01734	2782.64	-0.01472	2782.64	-0.01001	2782.64	-0.00606
2780.71	-0.00692	2780.71	0.00234	2780.71	-0.01733	2780.71	-0.01472	2780.71	-0.01	2780.71	-0.00606
2778.78	-0.00691	2778.78	0.00234	2778.78	-0.01732	2778.78	-0.01471	2778.78	-0.01	2778.78	-0.00605
2776.85	-0.0069	2776.85	0.00233	2776.85	-0.01731	2776.85	-0.0147	2776.85	-0.01	2776.85	-0.00605
2774.92	-0.0069	2774.92	0.00234	2774.92	-0.01731	2774.92	-0.01467	2774.92	-0.01	2774.92	-0.00604
2773	-0.0069	2773	0.00234	2773	-0.01731	2773	-0.01465	2773	-0.01001	2773	-0.00603
2771.07	-0.0069	2771.07	0.00235	2771.07	-0.01731	2771.07	-0.01464	2771.07	-0.01002	2771.07	-0.00603
2769.14	-0.00691	2769.14	0.00235	2769.14	-0.01732	2769.14	-0.01464	2769.14	-0.01002	2769.14	-0.00602
2767.21	-0.00692	2767.21	0.00235	2767.21	-0.01733	2767.21	-0.01464	2767.21	-0.01002	2767.21	-0.00602
2765.28	-0.00694	2765.28	0.00234	2765.28	-0.01734	2765.28	-0.01465	2765.28	-0.01001	2765.28	-0.00602
2763.35	-0.00694	2763.35	0.00233	2763.35	-0.01734	2763.35	-0.01465	2763.35	-0.00999	2763.35	-0.00602
2761.43	-0.00695	2761.43	0.00232	2761.43	-0.01734	2761.43	-0.01465	2761.43	-0.00996	2761.43	-0.00602
2759.5	-0.00695	2759.5	0.00231	2759.5	-0.01733	2759.5	-0.01465	2759.5	-0.00993	2759.5	-0.00603
2757.57	-0.00695	2757.57	0.00231	2757.57	-0.01732	2757.57	-0.01465	2757.57	-0.00991	2757.57	-0.00603
2755.64	-0.00695	2755.64	0.00231	2755.64	-0.01731	2755.64	-0.01464	2755.64	-0.0099	2755.64	-0.00603
2753.71	-0.00696	2753.71	0.00231	2753.71	-0.0173	2753.71	-0.01463	2753.71	-0.00989	2753.71	-0.00603
2751.78	-0.00697	2751.78	0.00231	2751.78	-0.01729	2751.78	-0.01462	2751.78	-0.00988	2751.78	-0.00602
2749.86	-0.00697	2749.86	0.00231	2749.86	-0.01728	2749.86	-0.01462	2749.86	-0.00989	2749.86	-0.006
2747.93	-0.00698	2747.93	0.0023	2747.93	-0.01727	2747.93	-0.01462	2747.93	-0.00989	2747.93	-0.00599
2746	-0.00698	2746	0.00228	2746	-0.01725	2746	-0.01463	2746	-0.0099	2746	-0.00597
2744.07	-0.00699	2744.07	0.00228	2744.07	-0.01725	2744.07	-0.01464	2744.07	-0.00991	2744.07	-0.00596
2742.14	-0.00699	2742.14	0.00228	2742.14	-0.01724	2742.14	-0.01464	2742.14	-0.00991	2742.14	-0.00595
2740.21	-0.00699	2740.21	0.00229	2740.21	-0.01724	2740.21	-0.01464	2740.21	-0.00991	2740.21	-0.00595
2738.29	-0.00699	2738.29	0.0023	2738.29	-0.01725	2738.29	-0.01463	2738.29	-0.00989	2738.29	-0.00595
2736.36	-0.00698	2736.36	0.00231	2736.36	-0.01725	2736.36	-0.01461	2736.36	-0.00988	2736.36	-0.00595
2734.43	-0.00697	2734.43	0.00232	2734.43	-0.01725	2734.43	-0.01459	2734.43	-0.00987	2734.43	-0.00594
2732.5	-0.00696	2732.5	0.00234	2732.5	-0.01726	2732.5	-0.01457	2732.5	-0.00986	2732.5	-0.00593
2730.57	-0.00696	2730.57	0.00235	2730.57	-0.01727	2730.57	-0.01456	2730.57	-0.00986	2730.57	-0.00592
2728.64	-0.00696	2728.64	0.00235	2728.64	-0.01727	2728.64	-0.01455	2728.64	-0.00986	2728.64	-0.00591
2726.72	-0.00696	2726.72	0.00234	2726.72	-0.01726	2726.72	-0.01455	2726.72	-0.00986	2726.72	-0.0059
2724.79	-0.00696	2724.79	0.00232	2724.79	-0.01725	2724.79	-0.01455	2724.79	-0.00986	2724.79	-0.0059
2722.86	-0.00697	2722.86	0.00231	2722.86	-0.01723	2722.86	-0.01455	2722.86	-0.00986	2722.86	-0.0059
2720.93	-0.00697	2720.93	0.00231	2720.93	-0.01722	2720.93	-0.01455	2720.93	-0.00987	2720.93	-0.00589
2719	-0.00697	2719	0.0023	2719	-0.01721	2719	-0.01455	2719	-0.00986	2719	-0.00589
2717.07	-0.00697	2717.07	0.0023	2717.07	-0.0172	2717.07	-0.01454	2717.07	-0.00985	2717.07	-0.00588
2715.15	-0.00696	2715.15	0.00229	2715.15	-0.01719	2715.15	-0.01453	2715.15	-0.00983	2715.15	-0.00588
2713.22	-0.00695	2713.22	0.00229	2713.22	-0.01718	2713.22	-0.01452	2713.22	-0.00981	2713.22	-0.00587
2711.29	-0.00694	2711.29	0.0023	2711.29	-0.01717	2711.29	-0.0145	2711.29	-0.0098	2711.29	-0.00586
2709.36	-0.00693	2709.36	0.00231	2709.36	-0.01717	2709.36	-0.01449	2709.36	-0.0098	2709.36	-0.00584
2707.43	-0.00692	2707.43	0.00231	2707.43	-0.01717	2707.43	-0.01448	2707.43	-0.0098	2707.43	-0.00583
2705.5	-0.00693	2705.5	0.00231	2705.5	-0.01717	2705.5	-0.01447	2705.5	-0.0098	2705.5	-0.00582
2703.58	-0.00694	2703.58	0.00232	2703.58	-0.01717	2703.58	-0.01447	2703.58	-0.00979	2703.58	-0.0058
2701.65	-0.00696	2701.65	0.00232	2701.65	-0.01716	2701.65	-0.01447	2701.65	-0.0098	2701.65	-0.00579
2699.72	-0.00698	2699.72	0.00231	2699.72	-0.01716	2699.72	-0.01446	2699.72	-0.00981	2699.72	-0.00578
2697.79	-0.007	2697.79	0.00231	2697.79	-0.01715	2697.79	-0.01446	2697.79	-0.00982	2697.79	-0.00578
2695.86	-0.007	2695.86	0.0023	2695.86	-0.01715	2695.86	-0.01445	2695.86	-0.00982	2695.86	-0.00578
2693.93	-0.007	2693.93	0.0023	2693.93	-0.01714	2693.93	-0.01443	2693.93	-0.00981	2693.93	-0.00578
2692	-0.007	2692	0.0023	2692	-0.01714	2692	-0.01443	2692	-0.0098	2692	-0.00577
2690.08	-0.00699	2690.08	0.0023	2690.08	-0.01713	2690.08	-0.01442	2690.08	-0.0098	2690.08	-0.00577
2688.15	-0.00698	2688.15	0.0023	2688.15	-0.01713	2688.15	-0.01442	2688.15	-0.00979	2688.15	-0.00577
2686.22	-0.00696	2686.22	0.0023	2686.22	-0.01712	2686.22	-0.01442	2686.22	-0.00978	2686.22	-0.00577
2684.29	-0.00694	2684.29	0.0023	2684.29	-0.01712	2684.29	-0.01442	2684.29	-0.00977	2684.29	-0.00578
2682.36	-0.00692	2682.36	0.0023	2682.36	-0.01711	2682.36	-0.01442	2682.36	-0.00976	2682.36	-0.00579
2680.43	-0.00691	2680.43	0.00231	2680.43	-0.01711	2680.43	-0.01444	2680.43	-0.00974	2680.43	-0.00579
2678.51	-0.0069	2678.51	0.00232	2678.51	-0.01711	2678.51	-0.01445	2678.51	-0.00973	2678.51	-0.00578
2676.58	-0.00689	2676.58	0.00233	2676.58	-0.01711	2676.58	-0.01445	2676.58	-0.00972	2676.58	-0.00578
2674.65	-0.0069	2674.65	0.00234	2674.65	-0.0171	2674.65	-0.01444	2674.65	-0.00972	2674.65	-0.00579
2672.72	-0.00691	2672.72	0.00235	2672.72	-0.0171	2672.72	-0.01443	2672.72	-0.00972	2672.72	-0.00579
2670.79	-0.00693	2670.79	0.00236	2670.79	-0.01709	2670.79	-0.01442	2670.79	-0.00972	2670.79	-0.0058
2668.86	-0.00695	2668.86	0.00236	2668.86	-0.01709	2668.86	-0.01442	2668.86	-0.00972	2668.86	-0.0058
2666.94	-0.00696	2666.94	0.00235	2666.94	-0.01709	2666.94	-0.01442	2666.94	-0.00972	2666.94	-0.00579
2665.01	-0.00697	2665.01	0.00234	2665.01	-0.01709	2665.01	-0.01441	2665.01	-0.00971	2665.01	-0.00578
2663.08	-0.00697	2663.08	0.00232	2663.08	-0.01708	2663.08	-0.0144	2663.08	-0.00969	2663.08	-0.00576
2661.15	-0.00696	2661.15	0.00231	2661.15	-0.01708	2661.15	-0.01439	2661.15	-0.00967	2661.15	-0.00575
2659.22	-0.00695	2659.22	0.0023	2659.22	-0.01707	2659.22	-0.01439	2659.22	-0.00965	2659.22	-0.00573
2657.29	-0.00694	2657.29	0.00231	2657.29	-0.01707	2657.29	-0.01438	2657.29	-0.00962	2657.29	-0.00572
2655.37	-0.00692	2655.37	0.00232	2655.37	-0.01706	2655.37	-0.01437	2655.37	-0.0096	2655.37	-0.0057
2653.44	-0.00691	2653.44	0.00233	2653.44	-0.01705	2653.44	-0.01436	2653.44	-0.00958	2653.44	-0.00567
2651.51	-0.0069	2651.51	0.00234	2651.51	-0.01703	2651.51	-0.01435	2651.51	-0.00957	2651.51	-0.00565
2649.58	-0.0069	2649.58	0.00235	2649.58	-0.01702	2649.58	-0.01434	2649.58	-0.00955	2649.58	-0.00562
2647.65	-0.0069	2647.65	0.00236	2647.65	-0.01701	2647.65	-0.01433	2647.65	-0.00953	2647.65	-0.0056
2645.72	-0.0069	2645.72	0.00236	2645.72	-0.017	2645.72	-0.01431	2645.72	-0.00952	2645.72	-0.00558
2643.8	-0.0069	2643.8	0.00236	2643.8	-0.01699	2643.8	-0.01429	2643.8	-0.0095	2643.8	-0.00556
2641.87	-0.0069	2641.87	0.00237	2641.87	-0.01698	2641.87	-0.01426	2641.87	-0.00949	2641.87	-0.00553
2639.94	-0.0069	2639.94	0.00237	2639.94	-0.01697	2639.94	-0.01423	2639.94	-0.00948	2639.94	-0.0055
2638.01	-0.0069	2638.01	0.00238	2638.01	-0.01696	2638.01	-0.0142	2638.01	-0.00948	2638.01	-0.00547
2636.08	-0.0069	2636.08	0.00239	2636.08	-0.01695	2636.08	-0.01418	2636.08	-0.00947	2636.08	-0.00545
2634.15	-0.00688	2634.15	0.0024	2634.15	-0.01693	2634.15	-0.01416	2634.15	-0.00944	2634.15	-0.00543
2632.23	-0.00687	2632.23	0.00242	2632.23	-0.01691	2632.23	-0.01414	2632.23	-0.00941	2632.23	-0.00541
2630.3	-0.00685	2630.3	0.00243	2630.3	-0.01689	2630.3	-0.01412	2630.3	-0.00939	2630.3	-0.00539
2628.37	-0.00683	2628.37	0.00244	2628.37	-0.01687	2628.37	-0.01409	2628.37	-0.00935	2628.37	-0.00537
2626.44	-0.0068	2626.44	0.00245	2626.44	-0.01685	2626.44	-0.01405	2626.44	-0.00931	2626.44	-0.00535
2624.51	-0.00677	2624.51	0.00246	2624.51	-0.01683	2624.51	-0.014	2624.51	-0.00927	2624.51	-0.00534
2622.58	-0.00675	2622.58	0.00248	2622.58	-0.01682	2622.58	-0.01396	2622.58	-0.00923	2622.58	-0.00532
2620.66	-0.00674	2620.66	0.0025	2620.66	-0.01681	2620.66	-0.01393	2620.66	-0.00921	2620.66	-0.0053
2618.73	-0.00674	2618.73	0.00252	2618.73	-0.0168	2618.73	-0.0139	2618.73	-0.0092	2618.73	-0.00528
2616.8	-0.00675	2616.8	0.00254	2616.8	-0.0168	2616.8	-0.01389	2616.8	-0.0092	2616.8	-0.00526
2614.87	-0.00678	2614.87	0.00254	2614.87	-0.01679	2614.87	-0.01389	2614.87	-0.0092	2614.87	-0.00524
2612.94	-0.00681	2612.94	0.00253	2612.94	-0.01679	2612.94	-0.01391	2612.94	-0.00919	2612.94	-0.00523
2611.01	-0.00684	2611.01	0.00252	2611.01	-0.01679	2611.01	-0.01392	2611.01	-0.00918	2611.01	-0.00521
2609.08	-0.00686	2609.08	0.00251	2609.08	-0.01679	2609.08	-0.01393	2609.08	-0.00918	2609.08	-0.0052
2607.16	-0.00688	2607.16	0.00251	2607.16	-0.01678	2607.16	-0.01394	2607.16	-0.00918	2607.16	-0.0052
2605.23	-0.00689	2605.23	0.0025	2605.23	-0.01677	2605.23	-0.01394	2605.23	-0.00918	2605.23	-0.00519
2603.3	-0.00688	2603.3	0.00249	2603.3	-0.01677	2603.3	-0.01392	2603.3	-0.00917	2603.3	-0.00519
2601.37	-0.00688	2601.37	0.00249	2601.37	-0.01677	2601.37	-0.0139	2601.37	-0.00916	2601.37	-0.00518
2599.44	-0.00686	2599.44	0.00249	2599.44	-0.01677	2599.44	-0.01388	2599.44	-0.00915	2599.44	-0.00517
2597.51	-0.00684	2597.51	0.00251	2597.51	-0.01676	2597.51	-0.01385	2597.51	-0.00915	2597.51	-0.00517
2595.59	-0.0068	2595.59	0.00253	2595.59	-0.01675	2595.59	-0.01382	2595.59	-0.00914	2595.59	-0.00516
2593.66	-0.00678	2593.66	0.00254	2593.66	-0.01674	2593.66	-0.01381	2593.66	-0.00914	2593.66	-0.00516
2591.73	-0.00677	2591.73	0.00256	2591.73	-0.01673	2591.73	-0.0138	2591.73	-0.00913	2591.73	-0.00515
2589.8	-0.00677	2589.8	0.00257	2589.8	-0.01672	2589.8	-0.01379	2589.8	-0.00911	2589.8	-0.00514
2587.87	-0.00677	2587.87	0.00258	2587.87	-0.01671	2587.87	-0.01378	2587.87	-0.00908	2587.87	-0.00514
2585.94	-0.00677	2585.94	0.0026	2585.94	-0.01669	2585.94	-0.01377	2585.94	-0.00906	2585.94	-0.00514
2584.02	-0.00678	2584.02	0.00261	2584.02	-0.01667	2584.02	-0.01377	2584.02	-0.00905	2584.02	-0.00514
2582.09	-0.00679	2582.09	0.00262	2582.09	-0.01667	2582.09	-0.01376	2582.09	-0.00903	2582.09	-0.00513
2580.16	-0.00681	2580.16	0.00261	2580.16	-0.01666	2580.16	-0.01375	2580.16	-0.00901	2580.16	-0.00511
2578.23	-0.00683	2578.23	0.0026	2578.23	-0.01666	2578.23	-0.01374	2578.23	-0.00899	2578.23	-0.00508
2576.3	-0.00683	2576.3	0.00259	2576.3	-0.01665	2576.3	-0.01373	2576.3	-0.00898	2576.3	-0.00506
2574.37	-0.00682	2574.37	0.00258	2574.37	-0.01664	2574.37	-0.01373	2574.37	-0.00898	2574.37	-0.00504
2572.45	-0.0068	2572.45	0.00257	2572.45	-0.01663	2572.45	-0.01372	2572.45	-0.00898	2572.45	-0.00502
2570.52	-0.00678	2570.52	0.00257	2570.52	-0.01662	2570.52	-0.01373	2570.52	-0.00898	2570.52	-0.005
2568.59	-0.00676	2568.59	0.00257	2568.59	-0.01661	2568.59	-0.01372	2568.59	-0.00897	2568.59	-0.00498
2566.66	-0.00676	2566.66	0.00258	2566.66	-0.0166	2566.66	-0.01371	2566.66	-0.00897	2566.66	-0.00497
2564.73	-0.00676	2564.73	0.0026	2564.73	-0.0166	2564.73	-0.0137	2564.73	-0.00898	2564.73	-0.00496
2562.8	-0.00677	2562.8	0.00261	2562.8	-0.0166	2562.8	-0.01369	2562.8	-0.00899	2562.8	-0.00496
2560.88	-0.00678	2560.88	0.00262	2560.88	-0.01661	2560.88	-0.01368	2560.88	-0.00899	2560.88	-0.00496
2558.95	-0.00679	2558.95	0.00262	2558.95	-0.01661	2558.95	-0.01367	2558.95	-0.00899	2558.95	-0.00496
2557.02	-0.0068	2557.02	0.00262	2557.02	-0.01662	2557.02	-0.01366	2557.02	-0.009	2557.02	-0.00495
2555.09	-0.00681	2555.09	0.00261	2555.09	-0.01663	2555.09	-0.01365	2555.09	-0.009	2555.09	-0.00495
2553.16	-0.00683	2553.16	0.00261	2553.16	-0.01663	2553.16	-0.01364	2553.16	-0.009	2553.16	-0.00494
2551.23	-0.00685	2551.23	0.00261	2551.23	-0.01663	2551.23	-0.01364	2551.23	-0.00899	2551.23	-0.00494
2549.31	-0.00686	2549.31	0.0026	2549.31	-0.01663	2549.31	-0.01363	2549.31	-0.00897	2549.31	-0.00495
2547.38	-0.00686	2547.38	0.0026	2547.38	-0.01662	2547.38	-0.01363	2547.38	-0.00894	2547.38	-0.00495
2545.45	-0.00686	2545.45	0.0026	2545.45	-0.01661	2545.45	-0.01361	2545.45	-0.00892	2545.45	-0.00495
2543.52	-0.00687	2543.52	0.0026	2543.52	-0.0166	2543.52	-0.0136	2543.52	-0.0089	2543.52	-0.00496
2541.59	-0.00688	2541.59	0.0026	2541.59	-0.0166	2541.59	-0.01359	2541.59	-0.00888	2541.59	-0.00496
2539.66	-0.00688	2539.66	0.0026	2539.66	-0.01659	2539.66	-0.0136	2539.66	-0.00888	2539.66	-0.00497
2537.74	-0.00687	2537.74	0.0026	2537.74	-0.01657	2537.74	-0.0136	2537.74	-0.00888	2537.74	-0.00497
2535.81	-0.00684	2535.81	0.00259	2535.81	-0.01657	2535.81	-0.0136	2535.81	-0.00888	2535.81	-0.00497
2533.88	-0.00683	2533.88	0.00259	2533.88	-0.01656	2533.88	-0.0136	2533.88	-0.00889	2533.88	-0.00496
2531.95	-0.00683	2531.95	0.00258	2531.95	-0.01656	2531.95	-0.0136	2531.95	-0.00889	2531.95	-0.00495
2530.02	-0.00683	2530.02	0.00258	2530.02	-0.01656	2530.02	-0.0136	2530.02	-0.00888	2530.02	-0.00494
2528.09	-0.00682	2528.09	0.00258	2528.09	-0.01656	2528.09	-0.01359	2528.09	-0.00887	2528.09	-0.00492
2526.17	-0.00681	2526.17	0.00257	2526.17	-0.01655	2526.17	-0.01359	2526.17	-0.00885	2526.17	-0.0049
2524.24	-0.00678	2524.24	0.00258	2524.24	-0.01654	2524.24	-0.01359	2524.24	-0.00884	2524.24	-0.0049
2522.31	-0.00677	2522.31	0.00259	2522.31	-0.01653	2522.31	-0.01358	2522.31	-0.00883	2522.31	-0.00489
2520.38	-0.00677	2520.38	0.00261	2520.38	-0.01651	2520.38	-0.01356	2520.38	-0.00882	2520.38	-0.00487
2518.45	-0.00676	2518.45	0.00263	2518.45	-0.0165	2518.45	-0.01355	2518.45	-0.00881	2518.45	-0.00485
2516.52	-0.00675	2516.52	0.00264	2516.52	-0.01649	2516.52	-0.01354	2516.52	-0.00882	2516.52	-0.00482
2514.59	-0.00674	2514.59	0.00264	2514.59	-0.01648	2514.59	-0.01354	2514.59	-0.00882	2514.59	-0.0048
2512.67	-0.00675	2512.67	0.00264	2512.67	-0.01648	2512.67	-0.01354	2512.67	-0.00882	2512.67	-0.00477
2510.74	-0.00677	2510.74	0.00264	2510.74	-0.01649	2510.74	-0.01353	2510.74	-0.00883	2510.74	-0.00475
2508.81	-0.00679	2508.81	0.00263	2508.81	-0.01651	2508.81	-0.01352	2508.81	-0.00882	2508.81	-0.00474
2506.88	-0.00681	2506.88	0.00262	2506.88	-0.01652	2506.88	-0.0135	2506.88	-0.00882	2506.88	-0.00473
2504.95	-0.00682	2504.95	0.00261	2504.95	-0.01652	2504.95	-0.01349	2504.95	-0.00882	2504.95	-0.00471
2503.02	-0.00683	2503.02	0.0026	2503.02	-0.01652	2503.02	-0.01348	2503.02	-0.00883	2503.02	-0.0047
2501.1	-0.00684	2501.1	0.00259	2501.1	-0.01652	2501.1	-0.01348	2501.1	-0.00883	2501.1	-0.0047
2499.17	-0.00685	2499.17	0.00259	2499.17	-0.01651	2499.17	-0.01348	2499.17	-0.00883	2499.17	-0.0047
2497.24	-0.00685	2497.24	0.00259	2497.24	-0.01649	2497.24	-0.01348	2497.24	-0.00882	2497.24	-0.0047
2495.31	-0.00682	2495.31	0.00259	2495.31	-0.01647	2495.31	-0.01348	2495.31	-0.0088	2495.31	-0.0047
2493.38	-0.00678	2493.38	0.00259	2493.38	-0.01646	2493.38	-0.01348	2493.38	-0.00878	2493.38	-0.00469
2491.45	-0.00674	2491.45	0.00261	2491.45	-0.01644	2491.45	-0.01347	2491.45	-0.00876	2491.45	-0.00468
2489.53	-0.00671	2489.53	0.00264	2489.53	-0.01643	2489.53	-0.01345	2489.53	-0.00873	2489.53	-0.00467
2487.6	-0.00667	2487.6	0.00265	2487.6	-0.01643	2487.6	-0.01343	2487.6	-0.0087	2487.6	-0.00467
2485.67	-0.00665	2485.67	0.00267	2485.67	-0.01643	2485.67	-0.01341	2485.67	-0.00868	2485.67	-0.00467
2483.74	-0.00663	2483.74	0.00269	2483.74	-0.01642	2483.74	-0.01339	2483.74	-0.00866	2483.74	-0.00467
2481.81	-0.00661	2481.81	0.0027	2481.81	-0.01643	2481.81	-0.01338	2481.81	-0.00863	2481.81	-0.00468
2479.88	-0.00662	2479.88	0.00272	2479.88	-0.01643	2479.88	-0.01338	2479.88	-0.00861	2479.88	-0.00467
2477.96	-0.00664	2477.96	0.00272	2477.96	-0.01643	2477.96	-0.01338	2477.96	-0.0086	2477.96	-0.00466
2476.03	-0.00666	2476.03	0.00271	2476.03	-0.01642	2476.03	-0.01338	2476.03	-0.00859	2476.03	-0.00465
2474.1	-0.00668	2474.1	0.00271	2474.1	-0.01641	2474.1	-0.01338	2474.1	-0.00859	2474.1	-0.00463
2472.17	-0.00668	2472.17	0.00272	2472.17	-0.01639	2472.17	-0.01337	2472.17	-0.0086	2472.17	-0.00462
2470.24	-0.00668	2470.24	0.00273	2470.24	-0.01637	2470.24	-0.01338	2470.24	-0.00862	2470.24	-0.00462
2468.31	-0.00668	2468.31	0.00275	2468.31	-0.01636	2468.31	-0.01338	2468.31	-0.00865	2468.31	-0.00462
2466.39	-0.00668	2466.39	0.00276	2466.39	-0.01634	2466.39	-0.01338	2466.39	-0.00869	2466.39	-0.00462
2464.46	-0.00668	2464.46	0.00275	2464.46	-0.01633	2464.46	-0.01337	2464.46	-0.00871	2464.46	-0.00461
2462.53	-0.00667	2462.53	0.00275	2462.53	-0.01632	2462.53	-0.01337	2462.53	-0.00872	2462.53	-0.0046
2460.6	-0.00667	2460.6	0.00274	2460.6	-0.01633	2460.6	-0.01336	2460.6	-0.00872	2460.6	-0.00458
2458.67	-0.00667	2458.67	0.00274	2458.67	-0.01634	2458.67	-0.01335	2458.67	-0.0087	2458.67	-0.00456
2456.74	-0.00668	2456.74	0.00274	2456.74	-0.01634	2456.74	-0.01334	2456.74	-0.00868	2456.74	-0.00454
2454.82	-0.00668	2454.82	0.00273	2454.82	-0.01634	2454.82	-0.01333	2454.82	-0.00865	2454.82	-0.00453
2452.89	-0.00669	2452.89	0.00274	2452.89	-0.01633	2452.89	-0.01331	2452.89	-0.00862	2452.89	-0.00452
2450.96	-0.0067	2450.96	0.00275	2450.96	-0.01632	2450.96	-0.0133	2450.96	-0.0086	2450.96	-0.00451
2449.03	-0.00671	2449.03	0.00278	2449.03	-0.01631	2449.03	-0.01329	2449.03	-0.0086	2449.03	-0.00451
2447.1	-0.00671	2447.1	0.0028	2447.1	-0.01631	2447.1	-0.01328	2447.1	-0.00861	2447.1	-0.00451
2445.17	-0.0067	2445.17	0.00282	2445.17	-0.01629	2445.17	-0.01328	2445.17	-0.00861	2445.17	-0.00453
2443.25	-0.00669	2443.25	0.00283	2443.25	-0.01628	2443.25	-0.01328	2443.25	-0.00859	2443.25	-0.00453
2441.32	-0.00667	2441.32	0.00283	2441.32	-0.01627	2441.32	-0.01327	2441.32	-0.00856	2441.32	-0.00452
2439.39	-0.00665	2439.39	0.00283	2439.39	-0.01627	2439.39	-0.01327	2439.39	-0.00853	2439.39	-0.00452
2437.46	-0.00663	2437.46	0.00283	2437.46	-0.01627	2437.46	-0.01327	2437.46	-0.0085	2437.46	-0.0045
2435.53	-0.00661	2435.53	0.00283	2435.53	-0.01626	2435.53	-0.01327	2435.53	-0.00847	2435.53	-0.00449
2433.6	-0.00659	2433.6	0.00284	2433.6	-0.01625	2433.6	-0.01326	2433.6	-0.00844	2433.6	-0.00448
2431.67	-0.00657	2431.67	0.00284	2431.67	-0.01623	2431.67	-0.01325	2431.67	-0.00841	2431.67	-0.00447
2429.75	-0.00657	2429.75	0.00286	2429.75	-0.01621	2429.75	-0.01324	2429.75	-0.00839	2429.75	-0.00447
2427.82	-0.00657	2427.82	0.00288	2427.82	-0.01619	2427.82	-0.01322	2427.82	-0.00838	2427.82	-0.00447
2425.89	-0.00657	2425.89	0.00289	2425.89	-0.01618	2425.89	-0.01319	2425.89	-0.00838	2425.89	-0.00446
2423.96	-0.00658	2423.96	0.0029	2423.96	-0.01618	2423.96	-0.01318	2423.96	-0.00839	2423.96	-0.00444
2422.03	-0.0066	2422.03	0.0029	2422.03	-0.01617	2422.03	-0.01318	2422.03	-0.00839	2422.03	-0.00442
2420.1	-0.00662	2420.1	0.00289	2420.1	-0.01617	2420.1	-0.01318	2420.1	-0.0084	2420.1	-0.00439
2418.18	-0.00663	2418.18	0.00288	2418.18	-0.01617	2418.18	-0.01319	2418.18	-0.00841	2418.18	-0.00437
2416.25	-0.00664	2416.25	0.00288	2416.25	-0.01617	2416.25	-0.01321	2416.25	-0.00842	2416.25	-0.00436
2414.32	-0.00665	2414.32	0.00288	2414.32	-0.01617	2414.32	-0.01323	2414.32	-0.00843	2414.32	-0.00435
2412.39	-0.00665	2412.39	0.00287	2412.39	-0.01617	2412.39	-0.01326	2412.39	-0.00844	2412.39	-0.00434
2410.46	-0.0067	2410.46	0.00291	2410.46	-0.01618	2410.46	-0.01328	2410.46	-0.00844	2410.46	-0.00433
2408.53	-0.0067	2408.53	0.00291	2408.53	-0.01618	2408.53	-0.01329	2408.53	-0.00844	2408.53	-0.00432
2406.61	-0.0067	2406.61	0.00291	2406.61	-0.01618	2406.61	-0.01329	2406.61	-0.00844	2406.61	-0.00432
2404.68	-0.0067	2404.68	0.0029	2404.68	-0.01617	2404.68	-0.01328	2404.68	-0.00844	2404.68	-0.00431
2402.75	-0.00669	2402.75	0.0029	2402.75	-0.01617	2402.75	-0.01327	2402.75	-0.00843	2402.75	-0.00429
2400.82	-0.00669	2400.82	0.0029	2400.82	-0.01617	2400.82	-0.01325	2400.82	-0.00842	2400.82	-0.00425
2398.89	-0.00669	2398.89	0.00291	2398.89	-0.01617	2398.89	-0.01323	2398.89	-0.00842	2398.89	-0.00423
2396.96	-0.0067	2396.96	0.00291	2396.96	-0.01616	2396.96	-0.0132	2396.96	-0.00843	2396.96	-0.0042
2395.04	-0.0067	2395.04	0.00291	2395.04	-0.01616	2395.04	-0.01317	2395.04	-0.00843	2395.04	-0.00419
2393.11	-0.0067	2393.11	0.00291	2393.11	-0.01615	2393.11	-0.01316	2393.11	-0.00843	2393.11	-0.00426
2391.18	-0.00671	2391.18	0.00291	2391.18	-0.01615	2391.18	-0.01318	2391.18	-0.00842	2391.18	-0.00431
2389.25	-0.00671	2389.25	0.00291	2389.25	-0.01617	2389.25	-0.01321	2389.25	-0.00844	2389.25	-0.00438
2387.32	-0.00672	2387.32	0.00291	2387.32	-0.0162	2387.32	-0.01328	2387.32	-0.00849	2387.32	-0.00451
2385.39	-0.00674	2385.39	0.0029	2385.39	-0.01624	2385.39	-0.0134	2385.39	-0.00858	2385.39	-0.00472
2383.47	-0.00675	2383.47	0.00289	2383.47	-0.01632	2383.47	-0.01357	2383.47	-0.00872	2383.47	-0.00502
2381.54	-0.00677	2381.54	0.00288	2381.54	-0.01642	2381.54	-0.01382	2381.54	-0.00893	2381.54	-0.00541
2379.61	-0.0068	2379.61	0.00285	2379.61	-0.01655	2379.61	-0.01413	2379.61	-0.00922	2379.61	-0.00587
2377.68	-0.00683	2377.68	0.00283	2377.68	-0.01672	2377.68	-0.01448	2377.68	-0.00959	2377.68	-0.00637
2375.75	-0.00688	2375.75	0.00279	2375.75	-0.01692	2375.75	-0.01488	2375.75	-0.01003	2375.75	-0.00692
2373.82	-0.00692	2373.82	0.00275	2373.82	-0.01715	2373.82	-0.01534	2373.82	-0.0105	2373.82	-0.00752
2371.9	-0.00698	2371.9	0.00269	2371.9	-0.0174	2371.9	-0.01586	2371.9	-0.011	2371.9	-0.00814
2369.97	-0.00704	2369.97	0.00263	2369.97	-0.01766	2369.97	-0.0164	2369.97	-0.01152	2369.97	-0.00872
2368.04	-0.0071	2368.04	0.00257	2368.04	-0.01792	2368.04	-0.01688	2368.04	-0.01206	2368.04	-0.00923
2366.11	-0.00715	2366.11	0.0025	2366.11	-0.01814	2366.11	-0.01731	2366.11	-0.01256	2366.11	-0.0096
2364.18	-0.0072	2364.18	0.00243	2364.18	-0.01832	2364.18	-0.01769	2364.18	-0.01298	2364.18	-0.00984
2362.25	-0.00723	2362.25	0.00237	2362.25	-0.01844	2362.25	-0.01797	2362.25	-0.01326	2362.25	-0.01
2360.33	-0.00724	2360.33	0.00232	2360.33	-0.01846	2360.33	-0.01808	2360.33	-0.01338	2360.33	-0.01009
2358.4	-0.00722	2358.4	0.00229	2358.4	-0.01839	2358.4	-0.01799	2358.4	-0.0133	2358.4	-0.0101
2356.47	-0.00719	2356.47	0.00229	2356.47	-0.01823	2356.47	-0.01771	2356.47	-0.01304	2356.47	-0.01004
2354.54	-0.00714	2354.54	0.0023	2354.54	-0.01802	2354.54	-0.01731	2354.54	-0.01267	2354.54	-0.00992
2352.61	-0.00709	2352.61	0.00234	2352.61	-0.01783	2352.61	-0.01688	2352.61	-0.01228	2352.61	-0.00972
2350.68	-0.00705	2350.68	0.0024	2350.68	-0.01766	2350.68	-0.01653	2350.68	-0.01194	2350.68	-0.00951
2348.75	-0.00701	2348.75	0.00245	2348.75	-0.01755	2348.75	-0.01628	2348.75	-0.0117	2348.75	-0.00929
2346.83	-0.007	2346.83	0.00248	2346.83	-0.0175	2346.83	-0.01613	2346.83	-0.01159	2346.83	-0.0091
2344.9	-0.00699	2344.9	0.0025	2344.9	-0.01749	2344.9	-0.01608	2344.9	-0.0116	2344.9	-0.00895
2342.97	-0.007	2342.97	0.00251	2342.97	-0.01752	2342.97	-0.01615	2342.97	-0.01169	2342.97	-0.00886
2341.04	-0.00702	2341.04	0.0025	2341.04	-0.01758	2341.04	-0.01632	2341.04	-0.01183	2341.04	-0.0088
2339.11	-0.00704	2339.11	0.00249	2339.11	-0.01765	2339.11	-0.01653	2339.11	-0.01196	2339.11	-0.00877
2337.18	-0.00705	2337.18	0.00247	2337.18	-0.01768	2337.18	-0.01667	2337.18	-0.01203	2337.18	-0.00875
2335.26	-0.00705	2335.26	0.00245	2335.26	-0.01766	2335.26	-0.0167	2335.26	-0.012	2335.26	-0.00873
2333.33	-0.00705	2333.33	0.00245	2333.33	-0.01761	2333.33	-0.01663	2333.33	-0.0119	2333.33	-0.00873
2331.4	-0.00705	2331.4	0.00245	2331.4	-0.01755	2331.4	-0.01651	2331.4	-0.0118	2331.4	-0.00872
2329.47	-0.00704	2329.47	0.00246	2329.47	-0.01749	2329.47	-0.01638	2329.47	-0.0117	2329.47	-0.00866
2327.54	-0.00702	2327.54	0.00248	2327.54	-0.01742	2327.54	-0.01621	2327.54	-0.01157	2327.54	-0.00853
2325.61	-0.007	2325.61	0.00249	2325.61	-0.01734	2325.61	-0.01601	2325.61	-0.01138	2325.61	-0.00833
2323.69	-0.00698	2323.69	0.00251	2323.69	-0.01724	2323.69	-0.01578	2323.69	-0.01114	2323.69	-0.00806
2321.76	-0.00696	2321.76	0.00253	2321.76	-0.01714	2321.76	-0.01554	2321.76	-0.01088	2321.76	-0.00778
2319.83	-0.00694	2319.83	0.00256	2319.83	-0.01704	2319.83	-0.0153	2319.83	-0.0106	2319.83	-0.00752
2317.9	-0.00692	2317.9	0.00259	2317.9	-0.01695	2317.9	-0.01509	2317.9	-0.01034	2317.9	-0.00725
2315.97	-0.0069	2315.97	0.00262	2315.97	-0.01687	2315.97	-0.01491	2315.97	-0.0101	2315.97	-0.00696
2314.04	-0.00688	2314.04	0.00265	2314.04	-0.01678	2314.04	-0.01473	2314.04	-0.00987	2314.04	-0.00664
2312.12	-0.00685	2312.12	0.00268	2312.12	-0.0167	2312.12	-0.01454	2312.12	-0.00967	2312.12	-0.00633
2310.19	-0.00684	2310.19	0.0027	2310.19	-0.01664	2310.19	-0.01435	2310.19	-0.0095	2310.19	-0.00603
2308.26	-0.00682	2308.26	0.00273	2308.26	-0.01658	2308.26	-0.01419	2308.26	-0.00937	2308.26	-0.00578
2306.33	-0.00681	2306.33	0.00274	2306.33	-0.01652	2306.33	-0.01403	2306.33	-0.00924	2306.33	-0.00556
2304.4	-0.00679	2304.4	0.00276	2304.4	-0.01646	2304.4	-0.01388	2304.4	-0.0091	2304.4	-0.00534
2302.47	-0.00678	2302.47	0.00277	2302.47	-0.01641	2302.47	-0.01372	2302.47	-0.00894	2302.47	-0.00514
2300.55	-0.00677	2300.55	0.00279	2300.55	-0.01635	2300.55	-0.01358	2300.55	-0.00879	2300.55	-0.00495
2298.62	-0.00676	2298.62	0.00281	2298.62	-0.0163	2298.62	-0.01345	2298.62	-0.00864	2298.62	-0.00477
2296.69	-0.00675	2296.69	0.00282	2296.69	-0.01625	2296.69	-0.01333	2296.69	-0.00851	2296.69	-0.00459
2294.76	-0.00673	2294.76	0.00284	2294.76	-0.01621	2294.76	-0.01322	2294.76	-0.00841	2294.76	-0.00443
2292.83	-0.00672	2292.83	0.00285	2292.83	-0.01616	2292.83	-0.01313	2292.83	-0.00833	2292.83	-0.00427
2290.9	-0.00671	2290.9	0.00287	2290.9	-0.01613	2290.9	-0.01304	2290.9	-0.00825	2290.9	-0.00413
2288.98	-0.0067	2288.98	0.00288	2288.98	-0.01609	2288.98	-0.01296	2288.98	-0.0082	2288.98	-0.004
2287.05	-0.00669	2287.05	0.00289	2287.05	-0.01606	2287.05	-0.01287	2287.05	-0.00816	2287.05	-0.00388
2285.12	-0.00669	2285.12	0.0029	2285.12	-0.01604	2285.12	-0.01281	2285.12	-0.00813	2285.12	-0.00379
2283.19	-0.00669	2283.19	0.0029	2283.19	-0.01602	2283.19	-0.01277	2283.19	-0.00808	2283.19	-0.0037
2281.26	-0.00669	2281.26	0.00291	2281.26	-0.01601	2281.26	-0.01277	2281.26	-0.00802	2281.26	-0.00362
2279.33	-0.00669	2279.33	0.00291	2279.33	-0.016	2279.33	-0.01277	2279.33	-0.00795	2279.33	-0.00356
2277.41	-0.00669	2277.41	0.00291	2277.41	-0.016	2277.41	-0.01276	2277.41	-0.00789	2277.41	-0.00352
2275.48	-0.00669	2275.48	0.00292	2275.48	-0.01599	2275.48	-0.01273	2275.48	-0.00782	2275.48	-0.00349
2273.55	-0.00669	2273.55	0.00292	2273.55	-0.01598	2273.55	-0.01269	2273.55	-0.00776	2273.55	-0.00347
2271.62	-0.00669	2271.62	0.00292	2271.62	-0.01597	2271.62	-0.01264	2271.62	-0.00772	2271.62	-0.00342
2269.69	-0.00669	2269.69	0.00292	2269.69	-0.01597	2269.69	-0.01259	2269.69	-0.00768	2269.69	-0.00338
2267.76	-0.00669	2267.76	0.00293	2267.76	-0.01596	2267.76	-0.01255	2267.76	-0.00765	2267.76	-0.00336
2265.84	-0.00669	2265.84	0.00293	2265.84	-0.01596	2265.84	-0.01249	2265.84	-0.00764	2265.84	-0.00333
2263.91	-0.00669	2263.91	0.00293	2263.91	-0.01596	2263.91	-0.01243	2263.91	-0.00763	2263.91	-0.00331
2261.98	-0.00669	2261.98	0.00293	2261.98	-0.01595	2261.98	-0.01239	2261.98	-0.00761	2261.98	-0.00328
2260.05	-0.00668	2260.05	0.00294	2260.05	-0.01593	2260.05	-0.01237	2260.05	-0.00758	2260.05	-0.00321
2258.12	-0.00668	2258.12	0.00294	2258.12	-0.01591	2258.12	-0.01235	2258.12	-0.00756	2258.12	-0.00314
2256.19	-0.00668	2256.19	0.00294	2256.19	-0.0159	2256.19	-0.01231	2256.19	-0.00753	2256.19	-0.0031
2254.26	-0.00668	2254.26	0.00294	2254.26	-0.01588	2254.26	-0.01226	2254.26	-0.0075	2254.26	-0.00304
2252.34	-0.00667	2252.34	0.00294	2252.34	-0.01586	2252.34	-0.0122	2252.34	-0.00747	2252.34	-0.00296
2250.41	-0.00667	2250.41	0.00294	2250.41	-0.01585	2250.41	-0.01214	2250.41	-0.00744	2250.41	-0.00293
2248.48	-0.00667	2248.48	0.00294	2248.48	-0.01584	2248.48	-0.01208	2248.48	-0.00741	2248.48	-0.00293
2246.55	-0.00667	2246.55	0.00294	2246.55	-0.01583	2246.55	-0.01214	2246.55	-0.00738	2246.55	-0.00289
2244.62	-0.00666	2244.62	0.00295	2244.62	-0.01582	2244.62	-0.0121	2244.62	-0.00734	2244.62	-0.00288
2242.69	-0.00666	2242.69	0.00295	2242.69	-0.01582	2242.69	-0.01198	2242.69	-0.00731	2242.69	-0.00289
2240.77	-0.00666	2240.77	0.00295	2240.77	-0.01581	2240.77	-0.01199	2240.77	-0.00728	2240.77	-0.00289
2238.84	-0.00666	2238.84	0.00295	2238.84	-0.0158	2238.84	-0.012	2238.84	-0.00725	2238.84	-0.00289
2236.91	-0.00666	2236.91	0.00296	2236.91	-0.01578	2236.91	-0.01201	2236.91	-0.00722	2236.91	-0.00285
2234.98	-0.00666	2234.98	0.00296	2234.98	-0.01575	2234.98	-0.01199	2234.98	-0.00718	2234.98	-0.00283
2233.05	-0.00666	2233.05	0.00296	2233.05	-0.01574	2233.05	-0.01196	2233.05	-0.00715	2233.05	-0.00282
2231.12	-0.00666	2231.12	0.00297	2231.12	-0.01573	2231.12	-0.01195	2231.12	-0.00714	2231.12	-0.00281
2229.2	-0.00666	2229.2	0.00297	2229.2	-0.01574	2229.2	-0.01194	2229.2	-0.00716	2229.2	-0.0028
2227.27	-0.00667	2227.27	0.00297	2227.27	-0.01574	2227.27	-0.01191	2227.27	-0.00718	2227.27	-0.00279
2225.34	-0.00667	2225.34	0.00297	2225.34	-0.01575	2225.34	-0.01186	2225.34	-0.0072	2225.34	-0.00278
2223.41	-0.00666	2223.41	0.00297	2223.41	-0.01572	2223.41	-0.01181	2223.41	-0.0072	2223.41	-0.00278
2221.48	-0.00666	2221.48	0.00297	2221.48	-0.01573	2221.48	-0.01178	2221.48	-0.00719	2221.48	-0.00278
2219.55	-0.00663	2219.55	0.00297	2219.55	-0.01577	2219.55	-0.01176	2219.55	-0.0072	2219.55	-0.00279
2217.63	-0.00666	2217.63	0.00297	2217.63	-0.01577	2217.63	-0.01176	2217.63	-0.00718	2217.63	-0.00279
2215.7	-0.00667	2215.7	0.00297	2215.7	-0.01577	2215.7	-0.01175	2215.7	-0.00715	2215.7	-0.00279
2213.77	-0.00666	2213.77	0.00297	2213.77	-0.01577	2213.77	-0.01173	2213.77	-0.00712	2213.77	-0.00279
2211.84	-0.00663	2211.84	0.00297	2211.84	-0.01576	2211.84	-0.0117	2211.84	-0.0071	2211.84	-0.0028
2209.91	-0.00661	2209.91	0.00297	2209.91	-0.01574	2209.91	-0.01169	2209.91	-0.0071	2209.91	-0.00281
2207.98	-0.0066	2207.98	0.00297	2207.98	-0.01572	2207.98	-0.01169	2207.98	-0.00713	2207.98	-0.00281
2206.06	-0.00659	2206.06	0.00297	2206.06	-0.01571	2206.06	-0.0117	2206.06	-0.00715	2206.06	-0.0028
2204.13	-0.00657	2204.13	0.00297	2204.13	-0.01571	2204.13	-0.01171	2204.13	-0.00713	2204.13	-0.00279
2202.2	-0.00655	2202.2	0.00297	2202.2	-0.0157	2202.2	-0.01172	2202.2	-0.00707	2202.2	-0.00278
2200.27	-0.00654	2200.27	0.00297	2200.27	-0.0157	2200.27	-0.01173	2200.27	-0.007	2200.27	-0.00277
2198.34	-0.00653	2198.34	0.00297	2198.34	-0.0157	2198.34	-0.01171	2198.34	-0.00697	2198.34	-0.00271
2196.41	-0.00654	2196.41	0.00299	2196.41	-0.0157	2196.41	-0.01171	2196.41	-0.00697	2196.41	-0.00267
2194.49	-0.00655	2194.49	0.00301	2194.49	-0.0157	2194.49	-0.01171	2194.49	-0.00696	2194.49	-0.00263
2192.56	-0.00658	2192.56	0.00302	2192.56	-0.01571	2192.56	-0.01173	2192.56	-0.00693	2192.56	-0.00261
2190.63	-0.00662	2190.63	0.00302	2190.63	-0.01573	2190.63	-0.01173	2190.63	-0.0069	2190.63	-0.00259
2188.7	-0.00669	2188.7	0.003	2188.7	-0.01576	2188.7	-0.01173	2188.7	-0.00687	2188.7	-0.00257
2186.77	-0.00674	2186.77	0.00295	2186.77	-0.01579	2186.77	-0.01171	2186.77	-0.00685	2186.77	-0.00254
2184.84	-0.00678	2184.84	0.00291	2184.84	-0.01581	2184.84	-0.01168	2184.84	-0.00683	2184.84	-0.00249
2182.92	-0.00678	2182.92	0.00288	2182.92	-0.01581	2182.92	-0.01163	2182.92	-0.0068	2182.92	-0.00241
2180.99	-0.00676	2180.99	0.00287	2180.99	-0.0158	2180.99	-0.01156	2180.99	-0.00675	2180.99	-0.00228
2179.06	-0.00674	2179.06	0.00287	2179.06	-0.01579	2179.06	-0.01149	2179.06	-0.00667	2179.06	-0.00212
2177.13	-0.0067	2177.13	0.00288	2177.13	-0.01578	2177.13	-0.01141	2177.13	-0.00656	2177.13	-0.00193
2175.2	-0.00664	2175.2	0.0029	2175.2	-0.01577	2175.2	-0.01133	2175.2	-0.0064	2175.2	-0.00174
2173.27	-0.00658	2173.27	0.00292	2173.27	-0.01576	2173.27	-0.01126	2173.27	-0.00622	2173.27	-0.00155
2171.34	-0.00654	2171.34	0.00295	2171.34	-0.01574	2171.34	-0.01118	2171.34	-0.00602	2171.34	-0.00139
2169.42	-0.00654	2169.42	0.00298	2169.42	-0.01569	2169.42	-0.01109	2169.42	-0.00582	2169.42	-0.00124
2167.49	-0.00656	2167.49	0.00301	2167.49	-0.01562	2167.49	-0.01097	2167.49	-0.00563	2167.49	-0.00112
2165.56	-0.00659	2165.56	0.00303	2165.56	-0.01555	2165.56	-0.01082	2165.56	-0.00547	2165.56	-0.00104
2163.63	-0.00661	2163.63	0.00305	2163.63	-0.01547	2163.63	-0.01064	2163.63	-0.00533	2163.63	-0.000995908
2161.7	-0.00661	2161.7	0.00307	2161.7	-0.01539	2161.7	-0.01045	2161.7	-0.00523	2161.7	-0.000990075
2159.77	-0.00657	2159.77	0.00309	2159.77	-0.01531	2159.77	-0.01026	2159.77	-0.00517	2159.77	-0.00101
2157.85	-0.00651	2157.85	0.00313	2157.85	-0.01523	2157.85	-0.01008	2157.85	-0.00515	2157.85	-0.00103
2155.92	-0.00646	2155.92	0.00317	2155.92	-0.01515	2155.92	-0.00995	2155.92	-0.00517	2155.92	-0.00106
2153.99	-0.00642	2153.99	0.0032	2153.99	-0.01508	2153.99	-0.00986	2153.99	-0.00524	2153.99	-0.00109
2152.06	-0.00641	2152.06	0.00321	2152.06	-0.01502	2152.06	-0.00984	2152.06	-0.00534	2152.06	-0.00114
2150.13	-0.00643	2150.13	0.00321	2150.13	-0.01497	2150.13	-0.00986	2150.13	-0.00546	2150.13	-0.00123
2148.2	-0.00648	2148.2	0.00321	2148.2	-0.01494	2148.2	-0.00994	2148.2	-0.00558	2148.2	-0.00136
2146.28	-0.00654	2146.28	0.00321	2146.28	-0.01492	2146.28	-0.01004	2146.28	-0.00569	2146.28	-0.00154
2144.35	-0.0066	2144.35	0.0032	2144.35	-0.01492	2144.35	-0.01016	2144.35	-0.00578	2144.35	-0.00174
2142.42	-0.00666	2142.42	0.00317	2142.42	-0.01493	2142.42	-0.01028	2142.42	-0.00586	2142.42	-0.00194
2140.49	-0.00671	2140.49	0.00314	2140.49	-0.01495	2140.49	-0.01039	2140.49	-0.00592	2140.49	-0.00212
2138.56	-0.00673	2138.56	0.0031	2138.56	-0.01498	2138.56	-0.01049	2138.56	-0.00598	2138.56	-0.00226
2136.63	-0.00672	2136.63	0.00306	2136.63	-0.01502	2136.63	-0.01056	2136.63	-0.00604	2136.63	-0.00236
2134.71	-0.00669	2134.71	0.00303	2134.71	-0.01506	2134.71	-0.01063	2134.71	-0.00611	2134.71	-0.00243
2132.78	-0.00667	2132.78	0.00301	2132.78	-0.01511	2132.78	-0.01069	2132.78	-0.00619	2132.78	-0.00248
2130.85	-0.00666	2130.85	0.00299	2130.85	-0.01516	2130.85	-0.01074	2130.85	-0.00627	2130.85	-0.00252
2128.92	-0.00664	2128.92	0.00297	2128.92	-0.01521	2128.92	-0.01079	2128.92	-0.00634	2128.92	-0.00255
2126.99	-0.00661	2126.99	0.00296	2126.99	-0.01525	2126.99	-0.01083	2126.99	-0.0064	2126.99	-0.00259
2125.06	-0.00658	2125.06	0.00298	2125.06	-0.01528	2125.06	-0.01088	2125.06	-0.00644	2125.06	-0.00263
2123.14	-0.00654	2123.14	0.003	2123.14	-0.01529	2123.14	-0.01092	2123.14	-0.00648	2123.14	-0.00268
2121.21	-0.00649	2121.21	0.00302	2121.21	-0.0153	2121.21	-0.01096	2121.21	-0.00649	2121.21	-0.00272
2119.28	-0.00645	2119.28	0.00305	2119.28	-0.01529	2119.28	-0.01099	2119.28	-0.00648	2119.28	-0.00271
2117.35	-0.00643	2117.35	0.00308	2117.35	-0.01529	2117.35	-0.01101	2117.35	-0.00645	2117.35	-0.00265
2115.42	-0.00643	2115.42	0.0031	2115.42	-0.01527	2115.42	-0.01101	2115.42	-0.0064	2115.42	-0.00255
2113.49	-0.00645	2113.49	0.00312	2113.49	-0.01524	2113.49	-0.01099	2113.49	-0.00633	2113.49	-0.00242
2111.57	-0.00648	2111.57	0.00312	2111.57	-0.0152	2111.57	-0.01095	2111.57	-0.00624	2111.57	-0.0023
2109.64	-0.0065	2109.64	0.0031	2109.64	-0.01515	2109.64	-0.01088	2109.64	-0.00615	2109.64	-0.00221
2107.71	-0.00649	2107.71	0.00309	2107.71	-0.01508	2107.71	-0.01079	2107.71	-0.00607	2107.71	-0.00217
2105.78	-0.00646	2105.78	0.00309	2105.78	-0.01501	2105.78	-0.0107	2105.78	-0.00599	2105.78	-0.00218
2103.85	-0.00642	2103.85	0.00311	2103.85	-0.01494	2103.85	-0.01061	2103.85	-0.00595	2103.85	-0.00223
2101.92	-0.00639	2101.92	0.00315	2101.92	-0.01488	2101.92	-0.01055	2101.92	-0.00594	2101.92	-0.0023
2100	-0.00639	2100	0.0032	2100	-0.01485	2100	-0.01051	2100	-0.00597	2100	-0.00236
2098.07	-0.00641	2098.07	0.00325	2098.07	-0.01484	2098.07	-0.0105	2098.07	-0.00602	2098.07	-0.00241
2096.14	-0.00646	2096.14	0.00328	2096.14	-0.01484	2096.14	-0.01053	2096.14	-0.00609	2096.14	-0.00245
2094.21	-0.00653	2094.21	0.00329	2094.21	-0.01486	2094.21	-0.01057	2094.21	-0.00617	2094.21	-0.00248
2092.28	-0.0066	2092.28	0.00326	2092.28	-0.01489	2092.28	-0.01062	2092.28	-0.00625	2092.28	-0.0025
2090.35	-0.00665	2090.35	0.00321	2090.35	-0.01491	2090.35	-0.01066	2090.35	-0.0063	2090.35	-0.0025
2088.42	-0.00666	2088.42	0.00315	2088.42	-0.01493	2088.42	-0.01068	2088.42	-0.00632	2088.42	-0.00249
2086.5	-0.00663	2086.5	0.00309	2086.5	-0.01494	2086.5	-0.01067	2086.5	-0.0063	2086.5	-0.00246
2084.57	-0.00657	2084.57	0.00306	2084.57	-0.01493	2084.57	-0.01064	2084.57	-0.00624	2084.57	-0.00241
2082.64	-0.00649	2082.64	0.00305	2082.64	-0.0149	2082.64	-0.01058	2082.64	-0.00615	2082.64	-0.00236
2080.71	-0.00641	2080.71	0.00306	2080.71	-0.01486	2080.71	-0.01051	2080.71	-0.00604	2080.71	-0.0023
2078.78	-0.00636	2078.78	0.00308	2078.78	-0.01482	2078.78	-0.01044	2078.78	-0.00591	2078.78	-0.00222
2076.85	-0.00632	2076.85	0.00312	2076.85	-0.01479	2076.85	-0.01038	2076.85	-0.00578	2076.85	-0.00212
2074.93	-0.00632	2074.93	0.00318	2074.93	-0.01477	2074.93	-0.01032	2074.93	-0.00567	2074.93	-0.00199
2073	-0.00633	2073	0.00322	2073	-0.01476	2073	-0.01027	2073	-0.00557	2073	-0.00186
2071.07	-0.00635	2071.07	0.00323	2071.07	-0.01474	2071.07	-0.01021	2071.07	-0.00549	2071.07	-0.00172
2069.14	-0.00636	2069.14	0.00323	2069.14	-0.01472	2069.14	-0.01014	2069.14	-0.00541	2069.14	-0.0016
2067.21	-0.00635	2067.21	0.00322	2067.21	-0.01469	2067.21	-0.01005	2067.21	-0.00533	2067.21	-0.00148
2065.28	-0.00634	2065.28	0.00322	2065.28	-0.01466	2065.28	-0.00993	2065.28	-0.00525	2065.28	-0.00136
2063.36	-0.00631	2063.36	0.00323	2063.36	-0.01462	2063.36	-0.0098	2063.36	-0.00517	2063.36	-0.00123
2061.43	-0.00631	2061.43	0.00325	2061.43	-0.01459	2061.43	-0.00967	2061.43	-0.00508	2061.43	-0.00107
2059.5	-0.00632	2059.5	0.00325	2059.5	-0.01456	2059.5	-0.00954	2059.5	-0.005	2059.5	-0.000891116
2057.57	-0.00634	2057.57	0.00325	2057.57	-0.01454	2057.57	-0.00944	2057.57	-0.00492	2057.57	-0.000713433
2055.64	-0.00635	2055.64	0.00323	2055.64	-0.01453	2055.64	-0.00937	2055.64	-0.00485	2055.64	-0.000541234
2053.71	-0.00636	2053.71	0.00323	2053.71	-0.01452	2053.71	-0.00932	2053.71	-0.00479	2053.71	-0.000370838
2051.79	-0.00638	2051.79	0.00324	2051.79	-0.01453	2051.79	-0.00928	2051.79	-0.00474	2051.79	-0.000189831
2049.86	-0.00639	2049.86	0.00324	2049.86	-0.01454	2049.86	-0.00924	2049.86	-0.0047	2049.86	1.13193e-05
2047.93	-0.0064	2047.93	0.00322	2047.93	-0.01454	2047.93	-0.00917	2047.93	-0.00464	2047.93	0.000228565
2046	-0.00639	2046	0.00321	2046	-0.01453	2046	-0.00905	2046	-0.00456	2046	0.000443421
2044.07	-0.00636	2044.07	0.00322	2044.07	-0.01451	2044.07	-0.00888	2044.07	-0.00444	2044.07	0.000630622
2042.14	-0.00631	2042.14	0.00323	2042.14	-0.01448	2042.14	-0.00866	2042.14	-0.00428	2042.14	0.000768217
2040.22	-0.00626	2040.22	0.00326	2040.22	-0.01444	2040.22	-0.0084	2040.22	-0.0041	2040.22	0.000844747
2038.29	-0.00625	2038.29	0.00333	2038.29	-0.0144	2038.29	-0.00814	2038.29	-0.00392	2038.29	0.000861935
2036.36	-0.00624	2036.36	0.00331	2036.36	-0.01437	2036.36	-0.00789	2036.36	-0.00374	2036.36	0.000830794
2034.43	-0.00623	2034.43	0.00331	2034.43	-0.01434	2034.43	-0.0077	2034.43	-0.0036	2034.43	0.000762347
2032.5	-0.00622	2032.5	0.00332	2032.5	-0.01431	2032.5	-0.00759	2032.5	-0.00349	2032.5	0.000665452
2030.57	-0.00621	2030.57	0.00328	2030.57	-0.01428	2030.57	-0.00755	2030.57	-0.00343	2030.57	0.000552372
2028.65	-0.00622	2028.65	0.00329	2028.65	-0.01425	2028.65	-0.00761	2028.65	-0.00342	2028.65	0.000438095
2026.72	-0.00623	2026.72	0.00327	2026.72	-0.01423	2026.72	-0.00772	2026.72	-0.00346	2026.72	0.000335056
2024.79	-0.00624	2024.79	0.00327	2024.79	-0.0142	2024.79	-0.00789	2024.79	-0.00352	2024.79	0.000249627
2022.86	-0.00625	2022.86	0.0033	2022.86	-0.01418	2022.86	-0.00808	2022.86	-0.00361	2022.86	0.000178504
2020.93	-0.00625	2020.93	0.0033	2020.93	-0.01416	2020.93	-0.00826	2020.93	-0.00369	2020.93	0.000109794
2019	-0.00628	2019	0.00325	2019	-0.01415	2019	-0.00843	2019	-0.00376	2019	3.17271e-05
2017.08	-0.00633	2017.08	0.00322	2017.08	-0.01414	2017.08	-0.00857	2017.08	-0.00382	2017.08	-5.66371e-05
2015.15	-0.00639	2015.15	0.00322	2015.15	-0.01414	2015.15	-0.00868	2015.15	-0.00384	2015.15	-0.000137063
2013.22	-0.00645	2013.22	0.00322	2013.22	-0.01415	2013.22	-0.00875	2013.22	-0.00383	2013.22	-0.000185324
2011.29	-0.00648	2011.29	0.00323	2011.29	-0.01417	2011.29	-0.00881	2011.29	-0.00378	2011.29	-0.000184932
2009.36	-0.00649	2009.36	0.00325	2009.36	-0.01418	2009.36	-0.00884	2009.36	-0.00372	2009.36	-0.000133226
2007.43	-0.00648	2007.43	0.00326	2007.43	-0.01419	2007.43	-0.00885	2007.43	-0.00364	2007.43	-5.09027e-05
2005.51	-0.00645	2005.51	0.00326	2005.51	-0.0142	2005.51	-0.00883	2005.51	-0.00356	2005.51	3.08703e-05
2003.58	-0.0064	2003.58	0.00326	2003.58	-0.01419	2003.58	-0.00878	2003.58	-0.0035	2003.58	8.75582e-05
2001.65	-0.00632	2001.65	0.00325	2001.65	-0.01417	2001.65	-0.00872	2001.65	-0.00344	2001.65	0.000107258
1999.72	-0.00622	1999.72	0.00324	1999.72	-0.01415	1999.72	-0.00863	1999.72	-0.00338	1999.72	9.50303e-05
1997.79	-0.00614	1997.79	0.00325	1997.79	-0.01412	1997.79	-0.00854	1997.79	-0.00333	1997.79	6.57131e-05
1995.86	-0.00608	1995.86	0.00326	1995.86	-0.01409	1995.86	-0.00845	1995.86	-0.00326	1995.86	3.25656e-05
1993.93	-0.00606	1993.93	0.00329	1993.93	-0.01407	1993.93	-0.00837	1993.93	-0.0032	1993.93	7.47554e-06
1992.01	-0.00605	1992.01	0.00334	1992.01	-0.01406	1992.01	-0.00831	1992.01	-0.00313	1992.01	-7.95902e-06
1990.08	-0.00605	1990.08	0.00339	1990.08	-0.01404	1990.08	-0.00827	1990.08	-0.00308	1990.08	-1.2245e-05
1988.15	-0.00607	1988.15	0.00345	1988.15	-0.01403	1988.15	-0.00826	1988.15	-0.00304	1988.15	-4.25369e-06
1986.22	-0.00611	1986.22	0.0035	1986.22	-0.01401	1986.22	-0.00826	1986.22	-0.00301	1986.22	1.32071e-05
1984.29	-0.00616	1984.29	0.00352	1984.29	-0.01399	1984.29	-0.00826	1984.29	-0.003	1984.29	3.77099e-05
1982.36	-0.00621	1982.36	0.00353	1982.36	-0.01396	1982.36	-0.00827	1982.36	-0.003	1982.36	6.94062e-05
1980.44	-0.00624	1980.44	0.00354	1980.44	-0.01394	1980.44	-0.00828	1980.44	-0.00298	1980.44	0.000106347
1978.51	-0.00626	1978.51	0.00355	1978.51	-0.01393	1978.51	-0.00827	1978.51	-0.00298	1978.51	0.000147855
1976.58	-0.00626	1976.58	0.00355	1976.58	-0.01392	1976.58	-0.00826	1976.58	-0.00296	1976.58	0.000189583
1974.65	-0.00624	1974.65	0.00356	1974.65	-0.01391	1974.65	-0.00824	1974.65	-0.00294	1974.65	0.000226817
1972.72	-0.00621	1972.72	0.00356	1972.72	-0.0139	1972.72	-0.00821	1972.72	-0.00292	1972.72	0.000256253
1970.79	-0.00617	1970.79	0.00355	1970.79	-0.01389	1970.79	-0.00818	1970.79	-0.0029	1970.79	0.000275961
1968.87	-0.0061	1968.87	0.00353	1968.87	-0.01388	1968.87	-0.00816	1968.87	-0.00286	1968.87	0.000286418
1966.94	-0.00604	1966.94	0.00351	1966.94	-0.01387	1966.94	-0.00814	1966.94	-0.00286	1966.94	0.000290686
1965.01	-0.00603	1965.01	0.00349	1965.01	-0.01387	1965.01	-0.00812	1965.01	-0.00284	1965.01	0.000291207
1963.08	-0.00604	1963.08	0.00349	1963.08	-0.01386	1963.08	-0.00811	1963.08	-0.00281	1963.08	0.000290198
1961.15	-0.00606	1961.15	0.0035	1961.15	-0.01386	1961.15	-0.0081	1961.15	-0.00278	1961.15	0.000289055
1959.22	-0.00608	1959.22	0.0035	1959.22	-0.01385	1959.22	-0.00809	1959.22	-0.00275	1959.22	0.00028803
1957.3	-0.00613	1957.3	0.00352	1957.3	-0.01384	1957.3	-0.00808	1957.3	-0.00274	1957.3	0.000287104
1955.37	-0.00618	1955.37	0.00354	1955.37	-0.01382	1955.37	-0.00807	1955.37	-0.00274	1955.37	0.000286143
1953.44	-0.00625	1953.44	0.00357	1953.44	-0.0138	1953.44	-0.00807	1953.44	-0.00274	1953.44	0.000284477
1951.51	-0.00631	1951.51	0.00359	1951.51	-0.01378	1951.51	-0.00808	1951.51	-0.00275	1951.51	0.000282577
1949.58	-0.00635	1949.58	0.00359	1949.58	-0.01378	1949.58	-0.00808	1949.58	-0.00275	1949.58	0.000279221
1947.65	-0.00636	1947.65	0.00357	1947.65	-0.01378	1947.65	-0.00809	1947.65	-0.00276	1947.65	0.000274759
1945.73	-0.00633	1945.73	0.00355	1945.73	-0.01379	1945.73	-0.00811	1945.73	-0.00277	1945.73	0.000270643
1943.8	-0.00629	1943.8	0.00352	1943.8	-0.0138	1943.8	-0.00812	1943.8	-0.00278	1943.8	0.000268406
1941.87	-0.00627	1941.87	0.00351	1941.87	-0.01381	1941.87	-0.00813	1941.87	-0.0028	1941.87	0.000269838
1939.94	-0.00624	1939.94	0.00349	1939.94	-0.01382	1939.94	-0.00815	1939.94	-0.00281	1939.94	0.000275998
1938.01	-0.0062	1938.01	0.00346	1938.01	-0.01382	1938.01	-0.00815	1938.01	-0.00282	1938.01	0.000284777
1936.08	-0.00617	1936.08	0.00345	1936.08	-0.01382	1936.08	-0.00815	1936.08	-0.00282	1936.08	0.000293099
1934.16	-0.00616	1934.16	0.00345	1934.16	-0.01382	1934.16	-0.00813	1934.16	-0.00282	1934.16	0.000296962
1932.23	-0.00617	1932.23	0.00346	1932.23	-0.01382	1932.23	-0.00811	1932.23	-0.0028	1932.23	0.000293963
1930.3	-0.00621	1930.3	0.00346	1930.3	-0.01382	1930.3	-0.00808	1930.3	-0.00278	1930.3	0.000284535
1928.37	-0.00624	1928.37	0.00347	1928.37	-0.01381	1928.37	-0.00805	1928.37	-0.00274	1928.37	0.000271215
1926.44	-0.00625	1926.44	0.00347	1926.44	-0.01381	1926.44	-0.00803	1926.44	-0.0027	1926.44	0.000257019
1924.51	-0.00623	1924.51	0.00348	1924.51	-0.0138	1924.51	-0.00801	1924.51	-0.00265	1924.51	0.000243639
1922.59	-0.00621	1922.59	0.00349	1922.59	-0.0138	1922.59	-0.008	1922.59	-0.00261	1922.59	0.000230578
1920.66	-0.00619	1920.66	0.0035	1920.66	-0.01379	1920.66	-0.008	1920.66	-0.00258	1920.66	0.000216615
1918.73	-0.00615	1918.73	0.00351	1918.73	-0.01379	1918.73	-0.00801	1918.73	-0.00257	1918.73	0.000202009
1916.8	-0.00613	1916.8	0.00352	1916.8	-0.01378	1916.8	-0.00802	1916.8	-0.00258	1916.8	0.000188879
1914.87	-0.00613	1914.87	0.00352	1914.87	-0.01377	1914.87	-0.00804	1914.87	-0.0026	1914.87	0.000179959
1912.94	-0.00615	1912.94	0.00352	1912.94	-0.01375	1912.94	-0.00804	1912.94	-0.00262	1912.94	0.000177033
1911.01	-0.00618	1911.01	0.00352	1911.01	-0.01374	1911.01	-0.00805	1911.01	-0.00264	1911.01	0.000179969
1909.09	-0.00619	1909.09	0.00351	1909.09	-0.01372	1909.09	-0.00804	1909.09	-0.00265	1909.09	0.000186782
1907.16	-0.00619	1907.16	0.00349	1907.16	-0.01371	1907.16	-0.00803	1907.16	-0.00265	1907.16	0.000194803
1905.23	-0.00618	1905.23	0.00349	1905.23	-0.0137	1905.23	-0.00801	1905.23	-0.00265	1905.23	0.000202427
1903.3	-0.00615	1903.3	0.0035	1903.3	-0.01368	1903.3	-0.00799	1903.3	-0.00265	1903.3	0.00020978
1901.37	-0.00612	1901.37	0.00352	1901.37	-0.01367	1901.37	-0.00796	1901.37	-0.00265	1901.37	0.000217887
1899.44	-0.00609	1899.44	0.00354	1899.44	-0.01365	1899.44	-0.00793	1899.44	-0.00263	1899.44	0.000227639
1897.52	-0.00606	1897.52	0.00356	1897.52	-0.01363	1897.52	-0.0079	1897.52	-0.00261	1897.52	0.000238943
1895.59	-0.00603	1895.59	0.00358	1895.59	-0.01361	1895.59	-0.00788	1895.59	-0.00259	1895.59	0.000250494
1893.66	-0.00599	1893.66	0.00359	1893.66	-0.01359	1893.66	-0.00785	1893.66	-0.00257	1893.66	0.000260787
1891.73	-0.00596	1891.73	0.00361	1891.73	-0.01356	1891.73	-0.00784	1891.73	-0.00255	1891.73	0.000269349
1889.8	-0.00594	1889.8	0.00363	1889.8	-0.01354	1889.8	-0.00782	1889.8	-0.00253	1889.8	0.00027702
1887.87	-0.00592	1887.87	0.00366	1887.87	-0.01352	1887.87	-0.00781	1887.87	-0.00251	1887.87	0.000285105
1885.95	-0.00591	1885.95	0.00368	1885.95	-0.01351	1885.95	-0.0078	1885.95	-0.00249	1885.95	0.00029405
1884.02	-0.00592	1884.02	0.00371	1884.02	-0.0135	1884.02	-0.00779	1884.02	-0.00247	1884.02	0.000302834
1882.09	-0.00596	1882.09	0.00372	1882.09	-0.01349	1882.09	-0.00778	1882.09	-0.00246	1882.09	0.000309289
1880.16	-0.00602	1880.16	0.00373	1880.16	-0.01349	1880.16	-0.00777	1880.16	-0.00245	1880.16	0.000311389
1878.23	-0.0061	1878.23	0.00371	1878.23	-0.01348	1878.23	-0.00776	1878.23	-0.00244	1878.23	0.000308711
1876.3	-0.00618	1876.3	0.00368	1876.3	-0.01348	1876.3	-0.00775	1876.3	-0.00243	1876.3	0.000302271
1874.38	-0.00623	1874.38	0.00366	1874.38	-0.01348	1874.38	-0.00774	1874.38	-0.00243	1874.38	0.000293503
1872.45	-0.00624	1872.45	0.00364	1872.45	-0.01348	1872.45	-0.00773	1872.45	-0.00242	1872.45	0.000283837
1870.52	-0.00622	1870.52	0.00363	1870.52	-0.01349	1870.52	-0.00772	1870.52	-0.00242	1870.52	0.00027444
1868.59	-0.0062	1868.59	0.00364	1868.59	-0.01349	1868.59	-0.00772	1868.59	-0.00243	1868.59	0.000266307
1866.66	-0.00617	1866.66	0.00365	1866.66	-0.0135	1866.66	-0.00772	1866.66	-0.00244	1866.66	0.000260755
1864.73	-0.00615	1864.73	0.00367	1864.73	-0.01351	1864.73	-0.00773	1864.73	-0.00244	1864.73	0.00025928
1862.81	-0.00612	1862.81	0.00369	1862.81	-0.01352	1862.81	-0.00772	1862.81	-0.00245	1862.81	0.000262661
1860.88	-0.00611	1860.88	0.0037	1860.88	-0.01353	1860.88	-0.00772	1860.88	-0.00246	1860.88	0.00027012
1858.95	-0.00611	1858.95	0.0037	1858.95	-0.01354	1858.95	-0.00771	1858.95	-0.00247	1858.95	0.000279681
1857.02	-0.00612	1857.02	0.00368	1857.02	-0.01355	1857.02	-0.00769	1857.02	-0.00247	1857.02	0.000289278
1855.09	-0.00614	1855.09	0.00365	1855.09	-0.01356	1855.09	-0.00767	1855.09	-0.00246	1855.09	0.000297533
1853.16	-0.00614	1853.16	0.00364	1853.16	-0.01356	1853.16	-0.00764	1853.16	-0.00245	1853.16	0.000304317
1851.24	-0.0061	1851.24	0.00364	1851.24	-0.01357	1851.24	-0.00761	1851.24	-0.00244	1851.24	0.000310982
1849.31	-0.00604	1849.31	0.00364	1849.31	-0.01356	1849.31	-0.00758	1849.31	-0.00243	1849.31	0.000319916
1847.38	-0.006	1847.38	0.00365	1847.38	-0.01356	1847.38	-0.00756	1847.38	-0.00241	1847.38	0.000333695
1845.45	-0.006	1845.45	0.00367	1845.45	-0.01355	1845.45	-0.00753	1845.45	-0.0024	1845.45	0.000353691
1843.52	-0.00601	1843.52	0.00369	1843.52	-0.01354	1843.52	-0.00752	1843.52	-0.00238	1843.52	0.000378785
1841.59	-0.00601	1841.59	0.0037	1841.59	-0.01353	1841.59	-0.0075	1841.59	-0.00237	1841.59	0.000405321
1839.67	-0.00601	1839.67	0.00371	1839.67	-0.01352	1839.67	-0.00748	1839.67	-0.00237	1839.67	0.000428155
1837.74	-0.00602	1837.74	0.00372	1837.74	-0.01351	1837.74	-0.00747	1837.74	-0.00237	1837.74	0.000442413
1835.81	-0.00602	1835.81	0.00371	1835.81	-0.0135	1835.81	-0.00746	1835.81	-0.00237	1835.81	0.000445223
1833.88	-0.00601	1833.88	0.0037	1833.88	-0.01349	1833.88	-0.00745	1833.88	-0.00237	1833.88	0.000436768
1831.95	-0.00599	1831.95	0.00369	1831.95	-0.01348	1831.95	-0.00744	1831.95	-0.00237	1831.95	0.000420402
1830.02	-0.00597	1830.02	0.00368	1830.02	-0.01346	1830.02	-0.00743	1830.02	-0.00238	1830.02	0.000401243
1828.09	-0.00595	1828.09	0.00368	1828.09	-0.01344	1828.09	-0.00743	1828.09	-0.00238	1828.09	0.000384003
1826.17	-0.00594	1826.17	0.00369	1826.17	-0.01343	1826.17	-0.00744	1826.17	-0.00238	1826.17	0.000371768
1824.24	-0.00596	1824.24	0.00371	1824.24	-0.01341	1824.24	-0.00745	1824.24	-0.00239	1824.24	0.000365508
1822.31	-0.00601	1822.31	0.00372	1822.31	-0.0134	1822.31	-0.00746	1822.31	-0.00239	1822.31	0.000364037
1820.38	-0.00605	1820.38	0.00372	1820.38	-0.01339	1820.38	-0.00747	1820.38	-0.0024	1820.38	0.000364892
1818.45	-0.0061	1818.45	0.00372	1818.45	-0.01338	1818.45	-0.00748	1818.45	-0.00241	1818.45	0.000365493
1816.52	-0.00613	1816.52	0.00372	1816.52	-0.01337	1816.52	-0.00748	1816.52	-0.00242	1816.52	0.000364147
1814.6	-0.00614	1814.6	0.00372	1814.6	-0.01337	1814.6	-0.00747	1814.6	-0.00242	1814.6	0.00036059
1812.67	-0.00613	1812.67	0.00373	1812.67	-0.01337	1812.67	-0.00746	1812.67	-0.00243	1812.67	0.000355847
1810.74	-0.00612	1810.74	0.00372	1810.74	-0.01337	1810.74	-0.00743	1810.74	-0.00242	1810.74	0.00035189
1808.81	-0.0061	1808.81	0.00372	1808.81	-0.01337	1808.81	-0.0074	1808.81	-0.00242	1808.81	0.000351106
1806.88	-0.00608	1806.88	0.00373	1806.88	-0.01337	1806.88	-0.00737	1806.88	-0.00242	1806.88	0.000355437
1804.95	-0.00605	1804.95	0.00375	1804.95	-0.01336	1804.95	-0.00733	1804.95	-0.00241	1804.95	0.00036541
1803.03	-0.00601	1803.03	0.00377	1803.03	-0.01335	1803.03	-0.0073	1803.03	-0.0024	1803.03	0.000379195
1801.1	-0.00597	1801.1	0.00379	1801.1	-0.01334	1801.1	-0.00727	1801.1	-0.0024	1801.1	0.000393158

[truncated: 4 more sheets: Figure 3b, Figure 3c, Figure 4a, Figure 4b]
